# Supplementary material for: Exogenous proline enhances susceptibility of NSCLC to cisplatin via metabolic reprogramming and PLK1-mediated cell cycle arrest
Source: Front Pharmacol. 2022 Jul 14;13:942261. doi: 10.3389/fphar.2022.942261 (PMC9330219; doi:10.3389/fphar.2022.942261)
Supplement: Supplementary file 2 [file DataSheet2.xlsx]

## Sheet: Legend
Legend
Supplementary Table 3	Target metabolomic profiles of A549/CDDP cells compared to A549 cells
Supplementary Table 4	Overlapped significantly differential genes from the Venn diagram (n=108)
Supplementary Table 5	Significantly differential genes in cisplatin-resistant A549 cells compared with the parental cells
Supplementary Table 6	Significantly differential genes in A549 cells treated with proline compared with the A549 cells (Group 1)
Supplementary Table 7	Significantly differential genes in A549/CDDP cells treated with proline compared with the A549/CDDP cells (Group 2)
Supplementary Table 8	Significantly differential genes in A549 cells treated with proline and cisplatin compared with the A549 cells treated with cisplatin alone (Group 3)
Supplementary Table 9	Significantly differential genes in A549/CDDP cells treated with proline and cisplatin compared with the A549/CDDP cells treated with cisplatin alone (Group 4)

## Sheet: Table S3
Table. S3 Target metabolomic profiles of A549/CDDP cells compared to A549 cells
Metabolite Name	Transitions	Retention Time(min)	QC RSD	Fold change	p-value	A549-CDDP-1	A549-CDDP-2	A549-CDDP-3	A549-CDDP-4	A549-CDDP-5	A549-CDDP-6	A549-CDDP-7	A549-1	A549-2	A549-3	A549-4	A549-5	A549-6	A549-7
Isoleucine	132.1 / 86.2	3.6042	0.0203124	0.742942	1.06631e-07	8.48226e+06	9.18012e+06	8.70102e+06	9.45818e+06	9.78489e+06	9.06382e+06	9.35236e+06	1.30713e+07	1.1707e+07	1.28958e+07	1.20839e+07	1.25536e+07	1.14361e+07	1.24268e+07
methionine	150.1 / 133.0	3.92996	0.0116751	0.503611	4.04487e-07	590521	624987	624941	697360	764609	682323	707512	1.56569e+06	1.18999e+06	1.49711e+06	1.32116e+06	1.31665e+06	1.08039e+06	1.34622e+06
valine	118.1 / 72.1	4.37558	0.00227756	0.616833	1.23123e-06	1.21026e+06	1.26336e+06	1.25041e+06	1.33486e+06	1.44042e+06	910186	957856	1.77116e+06	1.95098e+06	1.97461e+06	1.86193e+06	1.90554e+06	1.99908e+06	2.10174e+06
leucine	132.1 / 86.2	3.31659	0.0205877	0.725209	3.12603e-06	9.94292e+06	1.02974e+07	9.68138e+06	1.12032e+07	1.12133e+07	1.06182e+07	1.10207e+07	1.63819e+07	1.37986e+07	1.56233e+07	1.44356e+07	1.45044e+07	1.28889e+07	1.43752e+07
tyrosine	182.1 / 136.1	4.45873	0.0208294	0.629912	3.85178e-06	288186	309567	303672	337416	364393	315102	331227	590339	468363	568378	487192	498372	426522	532069
glutamate	148.1 / 84.1	7.64778	0.0461091	1.97091	1.40637e-05	6.56816e+06	7.22196e+06	6.75038e+06	7.65518e+06	7.98452e+06	7.38696e+06	7.94779e+06	5.64657e+06	2.60123e+06	5.15141e+06	3.31117e+06	2.91679e+06	2.50558e+06	4.00493e+06
aminoadipic acid	162.0 / 98.0	6.7746	0.0632335	1.69695	3.60416e-05	7103.26	8018.29	8089.97	9594.28	10267.3	8641.77	9400.77	6593.5	4164.65	6285.4	5178.93	4518.11	3949.48	5324.94
tryptophan	205.1 / 146.3	3.20932	0.0449753	0.507235	7.6148e-05	815585	874162	810905	943140	1.13077e+06	1.01851e+06	1.10267e+06	2.53658e+06	1.59727e+06	2.26364e+06	1.68082e+06	1.80255e+06	1.38702e+06	1.93259e+06
phenylalanine	166.1 / 103.1	3.19997	0.0202145	0.522015	0.000108386	1.43245e+06	1.49952e+06	1.45946e+06	1.76686e+06	1.9352e+06	1.72781e+06	1.78596e+06	4.3177e+06	2.6475e+06	3.88618e+06	2.87583e+06	2.98172e+06	2.40341e+06	3.12318e+06
threonine	120.0 / 74.0	6.56952	0.0388579	0.659016	0.000144833	589255	621307	636211	756090	769298	692169	688366	1.25738e+06	891321	1.21373e+06	997656	984622	834136	1.03295e+06
histidine	156.1 / 110.1	10.8644	0.0379762	0.620609	0.000392863	6.02266e+06	6.21301e+06	6.10685e+06	7.31419e+06	7.78195e+06	6.56699e+06	7.29503e+06	1.4413e+07	8.9992e+06	1.30659e+07	1.03366e+07	9.79074e+06	8.61504e+06	1.09961e+07
proline	116.1 / 70.1	4.55639	0.0122373	0.830504	0.000460782	8.61756e+06	9.28998e+06	8.82883e+06	9.68091e+06	1.01929e+07	8.89112e+06	9.13364e+06	1.2266e+07	1.02281e+07	1.20586e+07	1.09631e+07	1.08786e+07	9.88589e+06	1.15458e+07
creatine	132.1 / 90.0	5.95801	0.0227729	1.35936	0.000915561	3.4649e+06	3.63672e+06	3.44503e+06	3.74662e+06	3.8669e+06	3.57236e+06	3.86796e+06	3.4502e+06	2.23611e+06	3.51954e+06	2.4453e+06	2.45365e+06	2.17503e+06	2.55286e+06
creatinine	114.1 / 44.0	2.17966	0.0456626	0.650395	0.00131054	1.1277e+06	1.08386e+06	979928	1.22055e+06	1.23847e+06	1.24072e+06	1.44227e+06	2.5663e+06	1.80576e+06	1.97913e+06	1.65915e+06	1.79529e+06	1.33897e+06	1.66837e+06
lysine	147.1 / 84.0	11.2052	0.00347427	0.615507	0.00175479	436618	499959	437416	546956	603775	548803	592235	1.18249e+06	751999	1.05829e+06	770760	817379	567032	807723
ornithine	133.1 / 70.1	11.3723	0.0246164	0.523786	0.00343025	231940	239938	210425	253440	290827	280398	282269	487793	308150	751104	668856	340200	472034	387835
choline	104.1 / 60.0	2.4144	0.0034222	0.451062	0.00644184	1.75523e+06	1.85373e+06	1.68372e+06	2.03191e+06	2.24776e+06	1.89181e+06	2.07727e+06	6.9279e+06	2.94112e+06	6.84183e+06	3.11271e+06	2.98872e+06	2.61789e+06	4.59106e+06
arginine	175.1 / 70.0	10.7164	0.0551422	0.835887	0.0376342	1.05869e+07	1.08934e+07	1.07347e+07	1.16316e+07	1.2499e+07	1.16581e+07	1.23998e+07	1.73938e+07	1.47946e+07	1.15222e+07	1.1717e+07	1.53354e+07	1.07939e+07	1.46326e+07
citrulline	176.1 / 159.2	8.28838	0.0102879	0.122928	0.0506101	131207	129738	129945	146693	160291	141312	147346	306284	217849	3.63855e+06	1.78194e+06	325995	872366	882307
alanine/sarcosine	90.1 / 44.0	6.02293	0.028391	0.760974	0.0698727	556672	615030	621532	730694	790806	664432	703656	1.26795e+06	668905	1.24477e+06	739424	743033	627636	861999
hydroxyproline	132.1 / 86.1	6.07065	0.00635959	0.897968	0.11679	2.57874e+06	3.00941e+06	2.74932e+06	3.1632e+06	3.41243e+06	2.99775e+06	3.18566e+06	4.10637e+06	3.09008e+06	3.73221e+06	3.24065e+06	3.17863e+06	2.70307e+06	3.44261e+06
asparagine	133.1 / 74.2	7.81448	0.0195376	0.889481	0.119557	1.60553e+06	1.78909e+06	1.71949e+06	1.97075e+06	2.20124e+06	1.86073e+06	2.07481e+06	2.56902e+06	1.75349e+06	2.42531e+06	2.06177e+06	2.09976e+06	1.76377e+06	2.19134e+06
glycine	76.0 / 30.1	6.75204	0.0126576	0.860694	0.180689	192492	219910	201639	240711	265299	214057	255347	356110	214239	345639	234598	242951	196266	256911
serine	106.0 / 60.0	7.56024	0.0152523	0.784655	0.213326	162214	168642	169894	207789	226590	188523	183583	322525	165322	428333	184589	191494	157566	216170
aspartate	134.0 / 74.1	9.70143	0.0203134	0.646812	0.238021	63627.8	66227.7	64462.9	71721.4	77738.5	72760.9	67512.6	223277	56668.4	220027	56168.8	50284.2	44071.6	97868.4
taurine	126.0 / 44.1	4.59318	0.0462015	0.975885	0.572338	105183	107504	108237	113024	115212	108776	107897	131517	104300	122973	105369	109748	96977.1	113875
Glutamine	147.0 / 84.1	7.52432	0.0314653	1.09748	0.708221	20739.1	25160.4	21783.8	22650.3	23953.2	25686.3	28256.2	44873.8	11449	40678.5	14171.5	14707	9987.94	17419.4
Cysteine	122.1 / 59.0	5.17956	0.0777164	1.04104	0.838766	11271.2	10234.9	4798.9	7474.76	7033.99	9693.43	16960.5	10342.2	10496.4	7074.79	7998.48	12661	4548.73	11686.3
spermidine	146.2 / 72.2	12.7298
putrescine	89.0 / 72.0	10.1573
Cystine	241.1 / 151.9	12.4067

## Sheet: Table S4
Table. S4 Overlapped significantly differential genes from the Venn diagram (n=108)
gene_id
ENSG00000136114
ENSG00000179242
ENSG00000134057
ENSG00000251493
ENSG00000180921
ENSG00000162772
ENSG00000162407
ENSG00000111665
ENSG00000276550
ENSG00000130522
ENSG00000182095
ENSG00000177169
ENSG00000166851
ENSG00000001461
ENSG00000164176
ENSG00000112308
ENSG00000111725
ENSG00000169855
ENSG00000140950
ENSG00000182481
ENSG00000075213
ENSG00000150593
ENSG00000131558
ENSG00000142945
ENSG00000198356
ENSG00000174744
ENSG00000112984
ENSG00000185567
ENSG00000134690
ENSG00000171903
ENSG00000259712
ENSG00000101224
ENSG00000130066
ENSG00000173482
ENSG00000162105
ENSG00000139722
ENSG00000222009
ENSG00000167513
ENSG00000105928
ENSG00000117650
ENSG00000065357
ENSG00000171914
ENSG00000130811
ENSG00000104897
ENSG00000183049
ENSG00000109814
ENSG00000184347
ENSG00000198618
ENSG00000100284
ENSG00000162063
ENSG00000108379
ENSG00000005448
ENSG00000080493
ENSG00000163297
ENSG00000128165
ENSG00000204392
ENSG00000148943
ENSG00000261236
ENSG00000196072
ENSG00000182809
ENSG00000138604
ENSG00000110104
ENSG00000189410
ENSG00000105325
ENSG00000112699
ENSG00000236552
ENSG00000152061
ENSG00000127561
ENSG00000128989
ENSG00000142546
ENSG00000133597
ENSG00000175832
ENSG00000152147
ENSG00000108518
ENSG00000116991
ENSG00000136718
ENSG00000181467
ENSG00000160401
ENSG00000105258
ENSG00000198886
ENSG00000173846
ENSG00000088247
ENSG00000134369
ENSG00000115425
ENSG00000167632
ENSG00000168264
ENSG00000249673
ENSG00000157470
ENSG00000169925
ENSG00000176248
ENSG00000234287
ENSG00000164611
ENSG00000105677
ENSG00000143622
ENSG00000130706
ENSG00000169727
ENSG00000090273
ENSG00000167106
ENSG00000196975
ENSG00000105245
ENSG00000225190
ENSG00000100908
ENSG00000265681
ENSG00000074800
ENSG00000176903
ENSG00000008277
ENSG00000219607
ENSG00000130787

## Sheet: Table S5
Table. S5 Significantly differential genes in cisplatin-resistant A549 cells compared with the parental cells
gene_id	A549_CDDP	A549	log2FoldChange	pvalue	padj	gene_name	gene_chr	gene_start	gene_end	gene_strand	gene_length	gene_biotype	gene_description	tf_family
ENSG00000124762	A550_CDDP	2409.89	2.17071	1.25607e-177	1.43142e-173	CDKN1A	6	36676460	36687339	+	3050	protein_coding	cyclin dependent kinase inhibitor 1A [Source:HGNC Symbol;Acc:HGNC:1784]	-
ENSG00000161513	A551_CDDP	1057.09	2.12698	1.60841e-161	9.16471e-158	FDXR	17	74862497	74873031	-	3599	protein_coding	ferredoxin reductase [Source:HGNC Symbol;Acc:HGNC:3642]	-
ENSG00000130513	A552_CDDP	1150.06	1.9114	2.10112e-145	7.98146e-142	GDF15	19	18374731	18389176	+	2087	protein_coding	growth differentiation factor 15 [Source:HGNC Symbol;Acc:HGNC:30142]	-
ENSG00000174307	A553_CDDP	1505.7	1.48681	5.18027e-73	1.47586e-69	PHLDA3	1	201464383	201469237	-	3138	protein_coding	pleckstrin homology like domain family A member 3 [Source:HGNC Symbol;Acc:HGNC:8934]	-
ENSG00000177106	A554_CDDP	2113.21	1.29372	1.70894e-71	3.89503e-68	EPS8L2	11	694438	727727	+	5693	protein_coding	EPS8 like 2 [Source:HGNC Symbol;Acc:HGNC:21296]	-
ENSG00000108602	A555_CDDP	2932.13	1.27011	3.90512e-66	7.41713e-63	ALDH3A1	17	19737984	19748943	-	3918	protein_coding	aldehyde dehydrogenase 3 family member A1 [Source:HGNC Symbol;Acc:HGNC:405]	-
ENSG00000055163	A556_CDDP	320.611	1.87091	1.00846e-56	1.64177e-53	CYFIP2	5	157266079	157395595	+	10498	protein_coding	cytoplasmic FMR1 interacting protein 2 [Source:HGNC Symbol;Acc:HGNC:13760]	-
ENSG00000159388	A557_CDDP	301.45	1.77697	9.59388e-52	1.36665e-48	BTG2	1	203305491	203309602	+	2757	protein_coding	BTG anti-proliferation factor 2 [Source:HGNC Symbol;Acc:HGNC:1131]	-
ENSG00000105327	A558_CDDP	307.942	1.64549	6.71326e-45	8.50048e-42	BBC3	19	47220822	47232766	-	3180	protein_coding	BCL2 binding component 3 [Source:HGNC Symbol;Acc:HGNC:17868]	-
ENSG00000134574	A559_CDDP	1236.36	1.13291	1.67115e-44	1.90444e-41	DDB2	11	47214465	47239240	+	4897	protein_coding	damage specific DNA binding protein 2 [Source:HGNC Symbol;Acc:HGNC:2718]	-
ENSG00000115129	A560_CDDP	1012.99	1.1661	4.706e-42	4.87541e-39	TP53I3	2	24077433	24085861	-	2312	protein_coding	tumor protein p53 inducible protein 3 [Source:HGNC Symbol;Acc:HGNC:19373]	-
ENSG00000196576	A561_CDDP	4081.14	0.91823	6.34162e-40	6.02243e-37	PLXNB2	22	50274979	50307627	-	7257	protein_coding	plexin B2 [Source:HGNC Symbol;Acc:HGNC:9104]	-
ENSG00000076003	A562_CDDP	3902.03	-0.919925	9.82646e-36	8.61402e-33	MCM6	2	135839626	135876426	-	4118	protein_coding	minichromosome maintenance complex component 6 [Source:HGNC Symbol;Acc:HGNC:6949]	-
ENSG00000087088	A563_CDDP	3181.12	0.816293	1.16991e-35	9.52304e-33	BAX	19	48954815	48961798	+	2587	protein_coding	BCL2 associated X, apoptosis regulator [Source:HGNC Symbol;Acc:HGNC:959]	-
ENSG00000135679	A564_CDDP	2853.01	0.959467	1.49571e-34	1.13634e-31	MDM2	12	68808176	68850686	+	13284	protein_coding	MDM2 proto-oncogene [Source:HGNC Symbol;Acc:HGNC:6973]	-
ENSG00000244509	A565_CDDP	990.914	1.02853	2.09378e-33	1.49129e-30	APOBEC3C	22	39014083	39020352	+	2818	protein_coding	apolipoprotein B mRNA editing enzyme catalytic subunit 3C [Source:HGNC Symbol;Acc:HGNC:17353]	-
ENSG00000115884	A566_CDDP	3023.7	0.791612	5.4613e-33	3.661e-30	SDC1	2	20200797	20225433	-	3595	protein_coding	syndecan 1 [Source:HGNC Symbol;Acc:HGNC:10658]	-
ENSG00000198753	A567_CDDP	183.237	1.68296	9.67736e-31	6.12684e-28	PLXNB3	X	153764196	153779346	+	7007	protein_coding	plexin B3 [Source:HGNC Symbol;Acc:HGNC:9105]	-
ENSG00000179242	A568_CDDP	754.839	-1.40316	1.13345e-29	6.79832e-27	CDH4	20	61252426	61940617	+	7351	protein_coding	cadherin 4 [Source:HGNC Symbol;Acc:HGNC:1763]	-
ENSG00000123384	A569_CDDP	801.123	1.17284	1.26339e-27	7.1988e-25	LRP1	12	57128493	57213351	+	20839	protein_coding	LDL receptor related protein 1 [Source:HGNC Symbol;Acc:HGNC:6692]	-
ENSG00000166592	A570_CDDP	173.575	1.71098	1.42447e-27	7.73013e-25	RRAD	16	66921679	66925644	-	1709	protein_coding	RRAD, Ras related glycolysis inhibitor and calcium channel regulator [Source:HGNC Symbol;Acc:HGNC:10446]	-
ENSG00000180921	A571_CDDP	1457.66	0.836403	1.46449e-26	7.58606e-24	FAM83H	8	143723933	143733801	-	5654	protein_coding	family with sequence similarity 83 member H [Source:HGNC Symbol;Acc:HGNC:24797]	-
ENSG00000164938	A572_CDDP	129.738	1.75866	1.64637e-26	8.1574e-24	TP53INP1	8	94925972	94949411	-	5676	protein_coding	tumor protein p53 inducible nuclear protein 1 [Source:HGNC Symbol;Acc:HGNC:18022]	-
ENSG00000076604	A573_CDDP	1002.91	0.851635	2.08579e-23	9.55191e-21	TRAF4	17	28743984	28750958	+	4596	protein_coding	TNF receptor associated factor 4 [Source:HGNC Symbol;Acc:HGNC:12034]	-
ENSG00000065357	A574_CDDP	175.315	1.52572	2.09545e-23	9.55191e-21	DGKA	12	55927319	55954027	+	10215	protein_coding	diacylglycerol kinase alpha [Source:HGNC Symbol;Acc:HGNC:2849]	-
ENSG00000233276	A575_CDDP	1804.67	0.881048	1.18306e-22	5.18544e-20	GPX1	3	49357171	49358600	-	1430	polymorphic_pseudogene	glutathione peroxidase 1 [Source:HGNC Symbol;Acc:HGNC:4553]	-
ENSG00000173846	A576_CDDP	360.227	1.16601	5.13494e-22	2.16732e-19	PLK3	1	44800225	44805990	+	3479	protein_coding	polo like kinase 3 [Source:HGNC Symbol;Acc:HGNC:2154]	-
ENSG00000135778	A577_CDDP	1342.9	0.862387	8.10261e-22	3.29776e-19	NTPCR	1	232950605	232983882	+	15854	protein_coding	nucleoside-triphosphatase, cancer-related [Source:HGNC Symbol;Acc:HGNC:28204]	-
ENSG00000105655	A578_CDDP	723.134	0.914591	3.93294e-21	1.54551e-18	ISYNA1	19	18434388	18438301	-	3284	protein_coding	inositol-3-phosphate synthase 1 [Source:HGNC Symbol;Acc:HGNC:29821]	-
ENSG00000136114	A579_CDDP	281.415	1.26145	4.24361e-21	1.61201e-18	THSD1	13	52377167	52416373	-	3705	protein_coding	thrombospondin type 1 domain containing 1 [Source:HGNC Symbol;Acc:HGNC:17754]	-
ENSG00000154767	A580_CDDP	720.919	0.907914	5.07848e-21	1.86692e-18	XPC	3	14145147	14178783	-	4798	protein_coding	XPC complex subunit, DNA damage recognition and repair factor [Source:HGNC Symbol;Acc:HGNC:12816]	-
ENSG00000148175	A581_CDDP	1647.77	0.786523	1.69505e-20	6.03648e-18	STOM	9	121338988	121370304	-	3198	protein_coding	stomatin [Source:HGNC Symbol;Acc:HGNC:3383]	-
ENSG00000161714	A582_CDDP	1288.6	0.781277	1.93479e-20	6.68147e-18	PLCD3	17	45108967	45133354	-	6740	protein_coding	phospholipase C delta 3 [Source:HGNC Symbol;Acc:HGNC:9061]	-
ENSG00000151640	A583_CDDP	205.069	1.37616	7.88355e-20	2.64238e-17	DPYSL4	10	132186900	132205776	+	3176	protein_coding	dihydropyrimidinase like 4 [Source:HGNC Symbol;Acc:HGNC:3016]	-
ENSG00000130005	A584_CDDP	408.736	1.01567	6.94508e-19	2.26132e-16	GAMT	19	1397026	1401570	-	2403	protein_coding	guanidinoacetate N-methyltransferase [Source:HGNC Symbol;Acc:HGNC:4136]	-
ENSG00000189060	A585_CDDP	1282.67	-0.952246	8.81538e-19	2.79056e-16	H1F0	22	37805093	37807436	+	2344	protein_coding	H1 histone family member 0 [Source:HGNC Symbol;Acc:HGNC:4714]	-
ENSG00000165804	A586_CDDP	998.385	0.776252	1.30489e-18	4.01907e-16	ZNF219	14	21090046	21104722	-	6679	protein_coding	zinc finger protein 219 [Source:HGNC Symbol;Acc:HGNC:13011]	zf-C2H2
ENSG00000130766	A587_CDDP	612.274	0.923727	2.65623e-18	7.96588e-16	SESN2	1	28259527	28282491	+	3453	protein_coding	sestrin 2 [Source:HGNC Symbol;Acc:HGNC:20746]	-
ENSG00000196562	A588_CDDP	37.4755	2.46194	3.3251e-18	9.7161e-16	SULF2	20	47656348	47786616	-	6657	protein_coding	sulfatase 2 [Source:HGNC Symbol;Acc:HGNC:20392]	-
ENSG00000177595	A589_CDDP	525.361	0.930353	4.97609e-18	1.41769e-15	PIDD1	11	799179	809753	-	5869	protein_coding	p53-induced death domain protein 1 [Source:HGNC Symbol;Acc:HGNC:16491]	-
ENSG00000214548	A590_CDDP	1545.99	0.688171	2.29493e-17	6.37877e-15	MEG3	14	100779410	100861031	+	23224	lincRNA	maternally expressed 3 [Source:HGNC Symbol;Acc:HGNC:14575]	-
ENSG00000213442	A591_CDDP	1064.27	0.756165	4.49753e-17	1.22033e-14	RPL18AP3	12	104265309	104265836	+	528	processed_pseudogene	ribosomal protein L18a pseudogene 3 [Source:HGNC Symbol;Acc:HGNC:31387]	-
ENSG00000099889	A592_CDDP	77.2934	1.80937	4.98768e-17	1.32185e-14	ARVCF	22	19969896	20016808	-	5621	protein_coding	ARVCF, delta catenin family member [Source:HGNC Symbol;Acc:HGNC:728]	-
ENSG00000104783	A593_CDDP	406.267	1.02762	1.03434e-16	2.64994e-14	KCNN4	19	43766533	43781261	-	3408	protein_coding	potassium calcium-activated channel subfamily N member 4 [Source:HGNC Symbol;Acc:HGNC:6293]	-
ENSG00000136295	A594_CDDP	3762.36	0.585544	1.04639e-16	2.64994e-14	TTYH3	7	2631951	2664802	+	6129	protein_coding	tweety family member 3 [Source:HGNC Symbol;Acc:HGNC:22222]	-
ENSG00000131669	A595_CDDP	1077.31	0.750025	1.2476e-16	3.09079e-14	NINJ1	9	93121489	93134288	-	2648	protein_coding	ninjurin 1 [Source:HGNC Symbol;Acc:HGNC:7824]	-
ENSG00000232187	A596_CDDP	405.456	-1.31607	1.58434e-16	3.84153e-14	FTH1P7	13	22696023	22696574	-	552	processed_pseudogene	ferritin heavy chain 1 pseudogene 7 [Source:HGNC Symbol;Acc:HGNC:3994]	-
ENSG00000080546	A597_CDDP	189.277	1.35402	1.97284e-16	4.68385e-14	SESN1	6	108986437	109094819	-	5121	protein_coding	sestrin 1 [Source:HGNC Symbol;Acc:HGNC:21595]	-
ENSG00000123933	A598_CDDP	511.355	0.897979	3.11646e-16	7.24801e-14	MXD4	4	2247432	2262294	-	7058	protein_coding	MAX dimerization protein 4 [Source:HGNC Symbol;Acc:HGNC:13906]	bHLH
ENSG00000172890	A599_CDDP	1274.09	0.657312	3.31506e-16	7.55568e-14	NADSYN1	11	71453109	71524107	+	16263	protein_coding	NAD synthetase 1 [Source:HGNC Symbol;Acc:HGNC:29832]	-
ENSG00000116514	A600_CDDP	988.312	0.70377	4.70213e-16	1.0507e-13	RNF19B	1	32936445	32964685	-	2610	protein_coding	ring finger protein 19B [Source:HGNC Symbol;Acc:HGNC:26886]	-
ENSG00000170836	A601_CDDP	427.565	0.978519	5.87611e-16	1.28777e-13	PPM1D	17	60600183	60666280	+	5044	protein_coding	protein phosphatase, Mg2+/Mn2+ dependent 1D [Source:HGNC Symbol;Acc:HGNC:9277]	-
ENSG00000181163	A602_CDDP	27737.6	-0.530956	7.96364e-16	1.71233e-13	NPM1	5	171387116	171411137	+	3828	protein_coding	nucleophosmin 1 [Source:HGNC Symbol;Acc:HGNC:7910]	-
ENSG00000176340	A603_CDDP	1498.23	0.667418	8.27926e-16	1.74723e-13	COX8A	11	63974607	63976543	+	507	protein_coding	cytochrome c oxidase subunit 8A [Source:HGNC Symbol;Acc:HGNC:2294]	-
ENSG00000234287	A604_CDDP	224.043	-1.89735	9.24559e-16	1.88376e-13	AC099560.2	3	40761545	40761799	+	255	processed_pseudogene	ribosomal protein S27 (RPS27) pseudogene	-
ENSG00000197019	A605_CDDP	264.857	1.09627	9.25683e-16	1.88376e-13	SERTAD1	19	40421592	40426025	-	2114	protein_coding	SERTA domain containing 1 [Source:HGNC Symbol;Acc:HGNC:17932]	-
ENSG00000233695	A606_CDDP	125.333	1.55362	1.02805e-15	2.05537e-13	GAS6-AS1	13	113815630	113845744	+	7169	antisense	GAS6 antisense RNA 1 [Source:HGNC Symbol;Acc:HGNC:39826]	-
ENSG00000170734	A607_CDDP	619.237	0.819706	1.05303e-15	2.06902e-13	POLH	6	43576150	43615660	+	3540	protein_coding	DNA polymerase eta [Source:HGNC Symbol;Acc:HGNC:9181]	-
ENSG00000099814	A608_CDDP	1879.06	0.599483	1.7195e-15	3.32125e-13	CEP170B	14	104865280	104896770	+	7199	protein_coding	centrosomal protein 170B [Source:HGNC Symbol;Acc:HGNC:20362]	-
ENSG00000180900	A609_CDDP	3731.85	0.547013	2.10398e-15	3.99616e-13	SCRIB	8	143790920	143815379	-	6192	protein_coding	scribbled planar cell polarity protein [Source:HGNC Symbol;Acc:HGNC:30377]	-
ENSG00000148400	A610_CDDP	1466.01	0.78661	2.72493e-15	5.09071e-13	NOTCH1	9	136494433	136545786	-	10377	protein_coding	notch 1 [Source:HGNC Symbol;Acc:HGNC:7881]	-
ENSG00000059122	A611_CDDP	975.006	0.695004	2.90586e-15	5.34116e-13	FLYWCH1	16	2911937	2951208	+	8419	protein_coding	FLYWCH-type zinc finger 1 [Source:HGNC Symbol;Acc:HGNC:25404]	-
ENSG00000258645	A612_CDDP	177.582	-2.27666	5.29275e-15	9.574e-13	HSPE1P2	14	63601509	63601814	+	306	processed_pseudogene	heat shock protein family E (Hsp10) member 1 pseudogene 2 [Source:HGNC Symbol;Acc:HGNC:20052]	-
ENSG00000104936	A613_CDDP	738.274	0.757393	6.54927e-15	1.16618e-12	DMPK	19	45769717	45782552	-	5807	protein_coding	DM1 protein kinase [Source:HGNC Symbol;Acc:HGNC:2933]	-
ENSG00000116717	A614_CDDP	1390.68	0.808458	8.88526e-15	1.55779e-12	GADD45A	1	67685061	67688338	+	2069	protein_coding	growth arrest and DNA damage inducible alpha [Source:HGNC Symbol;Acc:HGNC:4095]	-
ENSG00000130244	A615_CDDP	298.788	1.02959	1.12425e-14	1.94121e-12	FAM98C	19	38403135	38409088	+	4598	protein_coding	family with sequence similarity 98 member C [Source:HGNC Symbol;Acc:HGNC:27119]	-
ENSG00000125730	A616_CDDP	2461.9	0.553272	1.17892e-14	2.00521e-12	C3	19	6677704	6730562	-	8328	protein_coding	complement C3 [Source:HGNC Symbol;Acc:HGNC:1318]	-
ENSG00000100297	A617_CDDP	4298.67	-0.504096	1.6466e-14	2.75951e-12	MCM5	22	35400063	35425430	+	7338	protein_coding	minichromosome maintenance complex component 5 [Source:HGNC Symbol;Acc:HGNC:6948]	-
ENSG00000148219	A618_CDDP	180.363	1.28993	1.69835e-14	2.80499e-12	ASTN2	9	116425225	117415070	-	8290	protein_coding	astrotactin 2 [Source:HGNC Symbol;Acc:HGNC:17021]	-
ENSG00000085117	A619_CDDP	260.581	1.08029	2.11581e-14	3.44454e-12	CD82	11	44564427	44620363	+	4054	protein_coding	CD82 molecule [Source:HGNC Symbol;Acc:HGNC:6210]	-
ENSG00000185567	A620_CDDP	6653.73	0.594062	2.76362e-14	4.4358e-12	AHNAK2	14	104937244	104978357	-	18771	protein_coding	AHNAK nucleoprotein 2 [Source:HGNC Symbol;Acc:HGNC:20125]	-
ENSG00000213523	A621_CDDP	456.082	0.885684	2.95306e-14	4.67404e-12	SRA1	5	140537340	140558252	-	3396	protein_coding	steroid receptor RNA activator 1 [Source:HGNC Symbol;Acc:HGNC:11281]	-
ENSG00000006118	A622_CDDP	3438.33	0.485855	8.33472e-14	1.30113e-11	TMEM132A	11	60924463	60937159	+	7271	protein_coding	transmembrane protein 132A [Source:HGNC Symbol;Acc:HGNC:31092]	-
ENSG00000198431	A623_CDDP	64092.8	-0.42401	9.27337e-14	1.4281e-11	TXNRD1	12	104215779	104350305	+	6708	protein_coding	thioredoxin reductase 1 [Source:HGNC Symbol;Acc:HGNC:12437]	-
ENSG00000132646	A624_CDDP	6514.13	0.456198	9.63667e-14	1.46426e-11	PCNA	20	5114953	5126626	-	1471	protein_coding	proliferating cell nuclear antigen [Source:HGNC Symbol;Acc:HGNC:8729]	-
ENSG00000160691	A625_CDDP	6714.93	0.451227	1.71791e-13	2.57596e-11	SHC1	1	154962298	154974395	-	4342	protein_coding	SHC adaptor protein 1 [Source:HGNC Symbol;Acc:HGNC:10840]	-
ENSG00000149809	A626_CDDP	163.903	1.33695	1.89561e-13	2.80551e-11	TM7SF2	11	65111845	65116384	+	3408	protein_coding	transmembrane 7 superfamily member 2 [Source:HGNC Symbol;Acc:HGNC:11863]	-
ENSG00000069275	A627_CDDP	16091.9	-0.414074	3.32371e-13	4.85602e-11	NUCKS1	1	205712819	205750276	-	6546	protein_coding	nuclear casein kinase and cyclin dependent kinase substrate 1 [Source:HGNC Symbol;Acc:HGNC:29923]	-
ENSG00000181026	A628_CDDP	2943.5	0.499325	3.48489e-13	5.02706e-11	AEN	15	88621296	88632282	+	6018	protein_coding	apoptosis enhancing nuclease [Source:HGNC Symbol;Acc:HGNC:25722]	-
ENSG00000124067	A629_CDDP	770.818	0.731623	3.74326e-13	5.33228e-11	SLC12A4	16	67943474	67969601	-	8298	protein_coding	solute carrier family 12 member 4 [Source:HGNC Symbol;Acc:HGNC:10913]	-
ENSG00000114270	A630_CDDP	2377.09	0.597404	7.10253e-13	9.99265e-11	COL7A1	3	48564073	48595267	-	11071	protein_coding	collagen type VII alpha 1 chain [Source:HGNC Symbol;Acc:HGNC:2214]	-
ENSG00000100031	A631_CDDP	978.344	0.659717	7.77452e-13	1.08047e-10	GGT1	22	24583750	24629005	+	4434	protein_coding	gamma-glutamyltransferase 1 [Source:HGNC Symbol;Acc:HGNC:4250]	-
ENSG00000026103	A632_CDDP	711.477	0.713703	8.34414e-13	1.14566e-10	FAS	10	88990582	89015785	+	4253	protein_coding	Fas cell surface death receptor [Source:HGNC Symbol;Acc:HGNC:11920]	-
ENSG00000168394	A633_CDDP	1155.49	0.616101	1.14642e-12	1.55531e-10	TAP1	6	32845209	32853978	-	4805	protein_coding	transporter 1, ATP binding cassette subfamily B member [Source:HGNC Symbol;Acc:HGNC:43]	-
ENSG00000174791	A634_CDDP	601.474	0.764684	1.17252e-12	1.57201e-10	RIN1	11	66330242	66336840	-	5469	protein_coding	Ras and Rab interactor 1 [Source:HGNC Symbol;Acc:HGNC:18749]	-
ENSG00000132879	A635_CDDP	400.235	0.843425	1.29111e-12	1.71087e-10	FBXO44	1	11654375	11663327	+	3527	protein_coding	F-box protein 44 [Source:HGNC Symbol;Acc:HGNC:24847]	-
ENSG00000226525	A636_CDDP	269.039	-1.52217	1.95267e-12	2.55778e-10	RPS7P10	13	21628413	21629015	-	603	processed_pseudogene	ribosomal protein S7 pseudogene 10 [Source:HGNC Symbol;Acc:HGNC:39903]	-
ENSG00000170855	A637_CDDP	847.856	0.734709	2.27186e-12	2.92985e-10	TRIAP1	12	120443961	120446412	-	1442	protein_coding	TP53 regulated inhibitor of apoptosis 1 [Source:HGNC Symbol;Acc:HGNC:26937]	-
ENSG00000060656	A638_CDDP	259.274	1.04169	2.28815e-12	2.92985e-10	PTPRU	1	29236516	29326813	+	6682	protein_coding	protein tyrosine phosphatase, receptor type U [Source:HGNC Symbol;Acc:HGNC:9683]	-
ENSG00000136378	A639_CDDP	21.2329	2.46428	3.19794e-12	4.0493e-10	ADAMTS7	15	78759203	78811431	-	7730	protein_coding	ADAM metallopeptidase with thrombospondin type 1 motif 7 [Source:HGNC Symbol;Acc:HGNC:223]	-
ENSG00000157873	A640_CDDP	50.5535	1.81183	3.40115e-12	4.25929e-10	TNFRSF14	1	2555639	2565382	+	6219	protein_coding	TNF receptor superfamily member 14 [Source:HGNC Symbol;Acc:HGNC:11912]	-
ENSG00000134762	A641_CDDP	99.5039	1.44473	3.55744e-12	4.40658e-10	DSC3	18	30990008	31042815	-	7056	protein_coding	desmocollin 3 [Source:HGNC Symbol;Acc:HGNC:3037]	-
ENSG00000042445	A642_CDDP	867.929	0.679214	3.69367e-12	4.52614e-10	RETSAT	2	85342088	85354620	-	4005	protein_coding	retinol saturase [Source:HGNC Symbol;Acc:HGNC:25991]	-
ENSG00000196656	A643_CDDP	118.476	1.6289	3.90972e-12	4.73991e-10	AC004057.1	4	113214046	113217170	-	498	transcribed_processed_pseudogene	ribosomal protein S26 (RPS26) pseudogene	-
ENSG00000186994	A644_CDDP	27.9486	2.22249	4.88777e-12	5.86326e-10	KANK3	19	8322584	8343262	-	3594	protein_coding	KN motif and ankyrin repeat domains 3 [Source:HGNC Symbol;Acc:HGNC:24796]	-
ENSG00000162512	A645_CDDP	554.383	0.741073	4.96592e-12	5.89496e-10	SDC3	1	30869467	30908761	-	7067	protein_coding	syndecan 3 [Source:HGNC Symbol;Acc:HGNC:10660]	-
ENSG00000188157	A646_CDDP	7149.32	0.476763	5.59148e-12	6.56913e-10	AGRN	1	1020123	1056118	+	10758	protein_coding	agrin [Source:HGNC Symbol;Acc:HGNC:329]	-
ENSG00000095383	A647_CDDP	488.533	0.75503	7.08683e-12	8.24097e-10	TBC1D2	9	98198999	98255721	-	3681	protein_coding	TBC1 domain family member 2 [Source:HGNC Symbol;Acc:HGNC:18026]	-
ENSG00000198363	A648_CDDP	24511.5	-0.373849	7.16987e-12	8.25332e-10	ASPH	8	61500556	61714640	-	20047	protein_coding	aspartate beta-hydroxylase [Source:HGNC Symbol;Acc:HGNC:757]	-
ENSG00000106211	A649_CDDP	3977.8	0.493028	8.69122e-12	9.90451e-10	HSPB1	7	76302544	76304295	+	1634	protein_coding	heat shock protein family B (small) member 1 [Source:HGNC Symbol;Acc:HGNC:5246]	-
ENSG00000196586	A650_CDDP	848.187	0.63443	9.10635e-12	1.02748e-09	MYO6	6	75749192	75919537	+	8785	protein_coding	myosin VI [Source:HGNC Symbol;Acc:HGNC:7605]	-
ENSG00000064115	A651_CDDP	1369.38	0.544216	9.51282e-12	1.06282e-09	TM7SF3	12	26973195	27014434	-	3888	protein_coding	transmembrane 7 superfamily member 3 [Source:HGNC Symbol;Acc:HGNC:23049]	-
ENSG00000166165	A652_CDDP	921.69	0.624332	1.10963e-11	1.22771e-09	CKB	14	103519659	103523111	-	2669	protein_coding	creatine kinase B [Source:HGNC Symbol;Acc:HGNC:1991]	-
ENSG00000175793	A653_CDDP	7360.76	0.52379	1.18457e-11	1.29801e-09	SFN	1	26863138	26864457	+	1320	protein_coding	stratifin [Source:HGNC Symbol;Acc:HGNC:10773]	-
ENSG00000166598	A654_CDDP	15406.7	-0.375168	1.37263e-11	1.48976e-09	HSP90B1	12	103930107	103953645	+	4695	protein_coding	heat shock protein 90 beta family member 1 [Source:HGNC Symbol;Acc:HGNC:12028]	-
ENSG00000116062	A655_CDDP	3382.76	-0.473995	1.48873e-11	1.60053e-09	MSH6	2	47695530	47810101	+	10993	protein_coding	mutS homolog 6 [Source:HGNC Symbol;Acc:HGNC:7329]	-
ENSG00000023909	A656_CDDP	7347.55	-0.42757	1.71391e-11	1.82539e-09	GCLM	1	93885205	93909456	-	5420	protein_coding	glutamate-cysteine ligase modifier subunit [Source:HGNC Symbol;Acc:HGNC:4312]	-
ENSG00000060138	A657_CDDP	5881.71	0.445645	1.78378e-11	1.88222e-09	YBX3	12	10699089	10723312	-	8610	protein_coding	Y-box binding protein 3 [Source:HGNC Symbol;Acc:HGNC:2428]	CSD
ENSG00000197461	A658_CDDP	312.284	0.897544	2.20086e-11	2.301e-09	PDGFA	7	497258	520296	-	4151	protein_coding	platelet derived growth factor subunit A [Source:HGNC Symbol;Acc:HGNC:8799]	-
ENSG00000167635	A659_CDDP	3645.8	-0.454692	2.57307e-11	2.6657e-09	ZNF146	19	36214602	36238774	+	4146	protein_coding	zinc finger protein 146 [Source:HGNC Symbol;Acc:HGNC:12931]	zf-C2H2
ENSG00000240891	A660_CDDP	365.177	0.894737	2.64366e-11	2.71416e-09	PLCXD2	3	111674676	111846447	+	8974	protein_coding	phosphatidylinositol specific phospholipase C X domain containing 2 [Source:HGNC Symbol;Acc:HGNC:26462]	-
ENSG00000151065	A661_CDDP	235.686	0.97225	2.75918e-11	2.80025e-09	DCP1B	12	1946054	2004535	-	4609	protein_coding	decapping mRNA 1B [Source:HGNC Symbol;Acc:HGNC:24451]	-
ENSG00000125726	A662_CDDP	754.99	0.721845	2.77666e-11	2.80025e-09	CD70	19	6583183	6604103	-	1532	protein_coding	CD70 molecule [Source:HGNC Symbol;Acc:HGNC:11937]	-
ENSG00000176014	A663_CDDP	4316.94	0.42365	2.9367e-11	2.93567e-09	TUBB6	18	12307669	12344320	+	4117	protein_coding	tubulin beta 6 class V [Source:HGNC Symbol;Acc:HGNC:20776]	-
ENSG00000069812	A664_CDDP	50.8488	1.83446	3.04939e-11	3.02181e-09	HES2	1	6412418	6424670	-	5407	protein_coding	hes family bHLH transcription factor 2 [Source:HGNC Symbol;Acc:HGNC:16005]	bHLH
ENSG00000109736	A665_CDDP	1550.21	0.515947	3.35089e-11	3.29196e-09	MFSD10	4	2930561	2934859	-	3159	protein_coding	major facilitator superfamily domain containing 10 [Source:HGNC Symbol;Acc:HGNC:16894]	-
ENSG00000136048	A666_CDDP	554.616	0.711219	4.59534e-11	4.47594e-09	DRAM1	12	101877351	102012130	+	4180	protein_coding	DNA damage regulated autophagy modulator 1 [Source:HGNC Symbol;Acc:HGNC:25645]	-
ENSG00000054148	A667_CDDP	1968.6	0.643602	4.80866e-11	4.64402e-09	PHPT1	9	136848724	136851027	+	1612	protein_coding	phosphohistidine phosphatase 1 [Source:HGNC Symbol;Acc:HGNC:30033]	-
ENSG00000117676	A668_CDDP	1076.14	0.586671	4.90326e-11	4.69559e-09	RPS6KA1	1	26529761	26575030	+	5884	protein_coding	ribosomal protein S6 kinase A1 [Source:HGNC Symbol;Acc:HGNC:10430]	-
ENSG00000124795	A669_CDDP	4063.54	-0.468485	4.95211e-11	4.70285e-09	DEK	6	18223868	18264823	-	4361	protein_coding	DEK proto-oncogene [Source:HGNC Symbol;Acc:HGNC:2768]	-
ENSG00000072195	A670_CDDP	290.615	0.878312	5.18834e-11	4.88648e-09	SPEG	2	219434846	219498287	+	17910	protein_coding	SPEG complex locus [Source:HGNC Symbol;Acc:HGNC:16901]	-
ENSG00000163584	A671_CDDP	1924.11	-0.521044	5.56221e-11	5.19565e-09	RPL22L1	3	170864875	170870483	-	2326	protein_coding	ribosomal protein L22 like 1 [Source:HGNC Symbol;Acc:HGNC:27610]	-
ENSG00000165912	A672_CDDP	740.717	0.685641	7.52169e-11	6.96888e-09	PACSIN3	11	47177525	47186443	-	2752	protein_coding	protein kinase C and casein kinase substrate in neurons 3 [Source:HGNC Symbol;Acc:HGNC:8572]	-
ENSG00000189057	A673_CDDP	829.666	-0.718177	8.6492e-11	7.94889e-09	FAM111B	11	59107185	59127410	+	3863	protein_coding	family with sequence similarity 111 member B [Source:HGNC Symbol;Acc:HGNC:24200]	-
ENSG00000221968	A674_CDDP	1210.31	0.569359	8.80257e-11	8.02513e-09	FADS3	11	61873519	61892051	-	6283	protein_coding	fatty acid desaturase 3 [Source:HGNC Symbol;Acc:HGNC:3576]	-
ENSG00000165417	A675_CDDP	1276.5	-0.602874	9.11937e-11	8.24797e-09	GTF2A1	14	81175452	81221377	-	6819	protein_coding	general transcription factor IIA subunit 1 [Source:HGNC Symbol;Acc:HGNC:4646]	-
ENSG00000234742	A676_CDDP	250.736	-1.74012	9.87892e-11	8.86458e-09	AC144530.1	3	197850400	197850954	-	555	processed_pseudogene	ribosomal protein L17 (RPL17) pseudogene	-
ENSG00000113810	A677_CDDP	8878.23	-0.387194	1.16875e-10	1.02984e-08	SMC4	3	160399274	160434962	+	8457	protein_coding	structural maintenance of chromosomes 4 [Source:HGNC Symbol;Acc:HGNC:14013]	-
ENSG00000197324	A678_CDDP	3929.49	0.433401	1.17314e-10	1.02984e-08	LRP10	14	22871613	22881580	+	7112	protein_coding	LDL receptor related protein 10 [Source:HGNC Symbol;Acc:HGNC:14553]	-
ENSG00000173918	A679_CDDP	767.067	0.68001	1.17479e-10	1.02984e-08	C1QTNF1	17	79022814	79049788	+	4854	protein_coding	C1q and TNF related 1 [Source:HGNC Symbol;Acc:HGNC:14324]	-
ENSG00000182095	A680_CDDP	4655.3	0.420124	1.47037e-10	1.27911e-08	TNRC18	7	5306790	5425414	-	12572	protein_coding	trinucleotide repeat containing 18 [Source:HGNC Symbol;Acc:HGNC:11962]	-
ENSG00000167196	A681_CDDP	1327.64	0.541551	1.49926e-10	1.29436e-08	FBXO22	15	75903859	75942510	+	11837	protein_coding	F-box protein 22 [Source:HGNC Symbol;Acc:HGNC:13593]	-
ENSG00000105290	A682_CDDP	614.811	0.699553	1.52987e-10	1.31086e-08	APLP1	19	35867899	35879791	+	3656	protein_coding	amyloid beta precursor like protein 1 [Source:HGNC Symbol;Acc:HGNC:597]	-
ENSG00000115641	A683_CDDP	1179.69	0.537024	1.73589e-10	1.47628e-08	FHL2	2	105357712	105438513	-	6626	protein_coding	four and a half LIM domains 2 [Source:HGNC Symbol;Acc:HGNC:3703]	-
ENSG00000136003	A684_CDDP	2058.05	0.53763	1.84064e-10	1.55377e-08	ISCU	12	108562582	108569384	+	4439	protein_coding	iron-sulfur cluster assembly enzyme [Source:HGNC Symbol;Acc:HGNC:29882]	-
ENSG00000184007	A685_CDDP	7561.67	-0.381395	1.85625e-10	1.55543e-08	PTP4A2	1	31906421	31944856	-	6719	protein_coding	protein tyrosine phosphatase type IVA, member 2 [Source:HGNC Symbol;Acc:HGNC:9635]	-
ENSG00000142627	A686_CDDP	4474.31	0.398689	2.3963e-10	1.9933e-08	EPHA2	1	16124337	16156087	-	4159	protein_coding	EPH receptor A2 [Source:HGNC Symbol;Acc:HGNC:3386]	-
ENSG00000182809	A687_CDDP	194.844	1.01827	2.43975e-10	2.01474e-08	CRIP2	14	105472962	105480170	+	4837	protein_coding	cysteine rich protein 2 [Source:HGNC Symbol;Acc:HGNC:2361]	-
ENSG00000227063	A688_CDDP	385.531	-1.0166	2.52702e-10	2.07179e-08	RPL41P1	20	21755270	21755350	+	81	processed_pseudogene	ribosomal protein L41 pseudogene 1 [Source:HGNC Symbol;Acc:HGNC:10356]	-
ENSG00000107796	A689_CDDP	75.165	1.44351	3.52837e-10	2.87209e-08	ACTA2	10	88935074	88991339	-	2976	protein_coding	actin, alpha 2, smooth muscle, aorta [Source:HGNC Symbol;Acc:HGNC:130]	-
ENSG00000125657	A690_CDDP	745.025	0.629483	3.63959e-10	2.94162e-08	TNFSF9	19	6530999	6535928	+	1665	protein_coding	TNF superfamily member 9 [Source:HGNC Symbol;Acc:HGNC:11939]	-
ENSG00000152558	A691_CDDP	5308.78	-0.394182	3.88844e-10	3.12061e-08	TMEM123	11	102396332	102470384	-	4647	protein_coding	transmembrane protein 123 [Source:HGNC Symbol;Acc:HGNC:30138]	-
ENSG00000104738	A692_CDDP	5309.97	-0.401358	4.56336e-10	3.62429e-08	MCM4	8	47960185	47978160	+	6973	protein_coding	minichromosome maintenance complex component 4 [Source:HGNC Symbol;Acc:HGNC:6947]	-
ENSG00000153531	A693_CDDP	342.559	0.812126	4.57966e-10	3.62429e-08	ADPRHL1	13	113399610	113453524	-	10924	protein_coding	ADP-ribosylhydrolase like 1 [Source:HGNC Symbol;Acc:HGNC:21303]	-
ENSG00000108055	A694_CDDP	4865.62	-0.394987	4.7124e-10	3.70362e-08	SMC3	10	110567691	110604636	+	4275	protein_coding	structural maintenance of chromosomes 3 [Source:HGNC Symbol;Acc:HGNC:2468]	-
ENSG00000218175	A695_CDDP	370.801	-1.02927	4.90602e-10	3.82938e-08	AC016739.1	2	176200908	176201252	-	345	processed_pseudogene	ribosomal protein, large, P1 (RPLP1) pseudogene	-
ENSG00000120802	A696_CDDP	5983.97	-0.413258	7.00259e-10	5.4204e-08	TMPO	12	98515512	98550379	+	8593	protein_coding	thymopoietin [Source:HGNC Symbol;Acc:HGNC:11875]	-
ENSG00000099875	A697_CDDP	1705.11	0.505853	7.03948e-10	5.4204e-08	MKNK2	19	2037465	2051244	-	5221	protein_coding	MAP kinase interacting serine/threonine kinase 2 [Source:HGNC Symbol;Acc:HGNC:7111]	-
ENSG00000131080	A698_CDDP	678.514	0.623519	8.01322e-10	6.12877e-08	EDA2R	X	66595637	66639298	-	3579	protein_coding	ectodysplasin A2 receptor [Source:HGNC Symbol;Acc:HGNC:17756]	-
ENSG00000123416	A699_CDDP	10429.2	0.378587	8.98411e-10	6.82553e-08	TUBA1B	12	49127782	49131397	-	3574	protein_coding	tubulin alpha 1b [Source:HGNC Symbol;Acc:HGNC:18809]	-
ENSG00000135919	A700_CDDP	2963.52	0.403403	9.43438e-10	7.12015e-08	SERPINE2	2	223975112	224039319	-	8891	protein_coding	serpin family E member 2 [Source:HGNC Symbol;Acc:HGNC:8951]	-
ENSG00000100647	A701_CDDP	294.681	0.8584	9.78383e-10	7.3353e-08	SUSD6	14	69611596	69715142	+	5830	protein_coding	sushi domain containing 6 [Source:HGNC Symbol;Acc:HGNC:19956]	-
ENSG00000143815	A702_CDDP	3977.26	-0.434087	1.03435e-09	7.70425e-08	LBR	1	225401502	225428925	-	5257	protein_coding	lamin B receptor [Source:HGNC Symbol;Acc:HGNC:6518]	-
ENSG00000197530	A703_CDDP	244.053	0.897923	1.09547e-09	8.10646e-08	MIB2	1	1615415	1630610	+	8767	protein_coding	mindbomb E3 ubiquitin protein ligase 2 [Source:HGNC Symbol;Acc:HGNC:30577]	-
ENSG00000002330	A704_CDDP	536.755	0.720965	1.19142e-09	8.75966e-08	BAD	11	64269830	64284704	-	1708	protein_coding	BCL2 associated agonist of cell death [Source:HGNC Symbol;Acc:HGNC:936]	-
ENSG00000177425	A705_CDDP	3567.92	-0.450593	1.22118e-09	8.92085e-08	PAWR	12	79574979	79691097	-	11668	protein_coding	pro-apoptotic WT1 regulator [Source:HGNC Symbol;Acc:HGNC:8614]	-
ENSG00000122861	A706_CDDP	5879.27	0.394862	1.23451e-09	8.96085e-08	PLAU	10	73909177	73917497	+	2950	protein_coding	plasminogen activator, urokinase [Source:HGNC Symbol;Acc:HGNC:9052]	-
ENSG00000091527	A707_CDDP	7411.78	-0.366268	1.31094e-09	9.45535e-08	CDV3	3	133573730	133590261	+	4367	protein_coding	CDV3 homolog [Source:HGNC Symbol;Acc:HGNC:26928]	-
ENSG00000128951	A708_CDDP	1776.6	-0.588183	1.33838e-09	9.59259e-08	DUT	15	48331011	48343373	+	3674	protein_coding	deoxyuridine triphosphatase [Source:HGNC Symbol;Acc:HGNC:3078]	-
ENSG00000150093	A709_CDDP	21267.1	-0.34666	1.44597e-09	1.02989e-07	ITGB1	10	32900319	33005792	-	6011	protein_coding	integrin subunit beta 1 [Source:HGNC Symbol;Acc:HGNC:6153]	-
ENSG00000129250	A710_CDDP	2218.74	0.438016	1.54009e-09	1.09011e-07	KIF1C	17	4997948	5028401	+	8580	protein_coding	kinesin family member 1C [Source:HGNC Symbol;Acc:HGNC:6317]	-
ENSG00000063660	A711_CDDP	5410.07	0.375717	1.59663e-09	1.12316e-07	GPC1	2	240435671	240468078	+	6516	protein_coding	glypican 1 [Source:HGNC Symbol;Acc:HGNC:4449]	-
ENSG00000088726	A712_CDDP	182.895	0.987107	1.80277e-09	1.26039e-07	TMEM40	3	12733525	12769457	-	3562	protein_coding	transmembrane protein 40 [Source:HGNC Symbol;Acc:HGNC:25620]	-
ENSG00000215030	A713_CDDP	476.195	0.781531	1.87235e-09	1.30106e-07	RPL13P12	17	17383377	17384012	-	636	processed_pseudogene	ribosomal protein L13 pseudogene 12 [Source:HGNC Symbol;Acc:HGNC:35701]	-
ENSG00000082898	A714_CDDP	8767.24	-0.388067	2.17732e-09	1.5038e-07	XPO1	2	61477849	61538626	-	11708	protein_coding	exportin 1 [Source:HGNC Symbol;Acc:HGNC:12825]	-
ENSG00000125733	A715_CDDP	3095.07	0.423157	2.2889e-09	1.57134e-07	TRIP10	19	6737925	6751526	+	3982	protein_coding	thyroid hormone receptor interactor 10 [Source:HGNC Symbol;Acc:HGNC:12304]	-
ENSG00000126777	A716_CDDP	8289.12	-0.361954	2.50476e-09	1.70924e-07	KTN1	14	55559072	55701526	+	17575	protein_coding	kinectin 1 [Source:HGNC Symbol;Acc:HGNC:6467]	-
ENSG00000001084	A717_CDDP	6050.33	-0.39183	2.70755e-09	1.83662e-07	GCLC	6	53497341	53616970	-	8646	protein_coding	glutamate-cysteine ligase catalytic subunit [Source:HGNC Symbol;Acc:HGNC:4311]	-
ENSG00000143401	A718_CDDP	3619.5	-0.428355	2.8771e-09	1.94008e-07	ANP32E	1	150218417	150236156	-	3605	protein_coding	acidic nuclear phosphoprotein 32 family member E [Source:HGNC Symbol;Acc:HGNC:16673]	-
ENSG00000196976	A719_CDDP	736.587	0.635242	3.92319e-09	2.62992e-07	LAGE3	X	154477769	154479257	-	949	protein_coding	L antigen family member 3 [Source:HGNC Symbol;Acc:HGNC:26058]	-
ENSG00000136244	A720_CDDP	835.665	0.569542	4.50394e-09	3.00157e-07	IL6	7	22725884	22732002	+	2069	protein_coding	interleukin 6 [Source:HGNC Symbol;Acc:HGNC:6018]	-
ENSG00000160789	A721_CDDP	16215.5	0.332938	4.81837e-09	3.19245e-07	LMNA	1	156082573	156140089	+	6985	protein_coding	lamin A/C [Source:HGNC Symbol;Acc:HGNC:6636]	-
ENSG00000142459	A722_CDDP	315.631	0.810685	5.14758e-09	3.39086e-07	EVI5L	19	7830233	7864976	+	6252	protein_coding	ecotropic viral integration site 5 like [Source:HGNC Symbol;Acc:HGNC:30464]	-
ENSG00000196704	A723_CDDP	1401.34	0.480141	5.49235e-09	3.59717e-07	AMZ2	17	68247574	68257164	+	4214	protein_coding	archaelysin family metallopeptidase 2 [Source:HGNC Symbol;Acc:HGNC:28041]	-
ENSG00000171298	A724_CDDP	503.022	0.643364	5.91548e-09	3.85216e-07	GAA	17	80101556	80119879	+	5156	protein_coding	glucosidase alpha, acid [Source:HGNC Symbol;Acc:HGNC:4065]	-
ENSG00000160360	A725_CDDP	458.677	0.694865	6.00239e-09	3.88655e-07	GPSM1	9	136327476	136359605	+	5138	protein_coding	G protein signaling modulator 1 [Source:HGNC Symbol;Acc:HGNC:17858]	-
ENSG00000127022	A726_CDDP	15243.3	-0.336262	6.21013e-09	3.99834e-07	CANX	5	179678628	179730925	+	6235	protein_coding	calnexin [Source:HGNC Symbol;Acc:HGNC:1473]	-
ENSG00000249353	A727_CDDP	573.664	-0.809907	8.03445e-09	5.14385e-07	NPM1P27	5	93682838	93683667	-	830	processed_pseudogene	nucleophosmin 1 pseudogene 27 [Source:HGNC Symbol;Acc:HGNC:45206]	-
ENSG00000177076	A728_CDDP	55.8096	1.50829	8.37152e-09	5.32971e-07	ACER2	9	19409059	19452020	+	2238	protein_coding	alkaline ceramidase 2 [Source:HGNC Symbol;Acc:HGNC:23675]	-
ENSG00000105246	A729_CDDP	158.132	0.991575	9.64075e-09	6.10366e-07	EBI3	19	4229498	4237531	+	1284	protein_coding	Epstein-Barr virus induced 3 [Source:HGNC Symbol;Acc:HGNC:3129]	-
ENSG00000148943	A730_CDDP	1019	-0.584181	1.05605e-08	6.62716e-07	LIN7C	11	27494576	27506773	-	4688	protein_coding	lin-7 homolog C, crumbs cell polarity complex component [Source:HGNC Symbol;Acc:HGNC:17789]	-
ENSG00000148154	A731_CDDP	5729.89	-0.375621	1.05839e-08	6.62716e-07	UGCG	9	111896766	111935369	+	4615	protein_coding	UDP-glucose ceramide glucosyltransferase [Source:HGNC Symbol;Acc:HGNC:12524]	-
ENSG00000068971	A732_CDDP	183.7	0.972764	1.09109e-08	6.7946e-07	PPP2R5B	11	64917553	64934473	+	3376	protein_coding	protein phosphatase 2 regulatory subunit B'beta [Source:HGNC Symbol;Acc:HGNC:9310]	-
ENSG00000112118	A733_CDDP	3446.08	-0.388222	1.12407e-08	6.96188e-07	MCM3	6	52264009	52284881	-	3650	protein_coding	minichromosome maintenance complex component 3 [Source:HGNC Symbol;Acc:HGNC:6945]	-
ENSG00000100664	A734_CDDP	11355.6	-0.340607	1.33621e-08	8.23107e-07	EIF5	14	103333544	103345025	+	8505	protein_coding	eukaryotic translation initiation factor 5 [Source:HGNC Symbol;Acc:HGNC:3299]	-
ENSG00000167880	A735_CDDP	1009.75	0.511467	1.39534e-08	8.54906e-07	EVPL	17	76004502	76027452	-	7510	protein_coding	envoplakin [Source:HGNC Symbol;Acc:HGNC:3503]	-
ENSG00000048392	A736_CDDP	715.685	0.555339	1.50471e-08	9.16985e-07	RRM2B	8	102204502	102239118	-	5548	protein_coding	ribonucleotide reductase regulatory TP53 inducible subunit M2B [Source:HGNC Symbol;Acc:HGNC:17296]	-
ENSG00000107566	A737_CDDP	3354.52	-0.384076	1.63512e-08	9.91159e-07	ERLIN1	10	100150094	100188334	-	5792	protein_coding	ER lipid raft associated 1 [Source:HGNC Symbol;Acc:HGNC:16947]	-
ENSG00000189343	A738_CDDP	2535.62	-0.652892	1.8964e-08	1.13928e-06	RPS2P46	17	19445970	19446852	-	883	processed_pseudogene	ribosomal protein S2 pseudogene 46 [Source:HGNC Symbol;Acc:HGNC:35839]	-
ENSG00000057019	A739_CDDP	19820.9	-0.401061	1.89946e-08	1.13928e-06	DCBLD2	3	98795941	98901689	-	11274	protein_coding	discoidin, CUB and LCCL domain containing 2 [Source:HGNC Symbol;Acc:HGNC:24627]	-
ENSG00000104687	A740_CDDP	7810.26	-0.336457	1.93059e-08	1.15189e-06	GSR	8	30678061	30727999	-	3760	protein_coding	glutathione-disulfide reductase [Source:HGNC Symbol;Acc:HGNC:4623]	-
ENSG00000163682	A741_CDDP	5228.03	-0.528874	1.96758e-08	1.16784e-06	RPL9	4	39452521	39458949	-	5022	protein_coding	ribosomal protein L9 [Source:HGNC Symbol;Acc:HGNC:10369]	-
ENSG00000154229	A742_CDDP	4263.24	-0.411011	2.12064e-08	1.25216e-06	PRKCA	17	66302636	66810743	+	11152	protein_coding	protein kinase C alpha [Source:HGNC Symbol;Acc:HGNC:9393]	-
ENSG00000174738	A743_CDDP	1597.63	-0.481101	2.1363e-08	1.25491e-06	NR1D2	3	23945260	23980618	+	5820	protein_coding	nuclear receptor subfamily 1 group D member 2 [Source:HGNC Symbol;Acc:HGNC:7963]	THR-like
ENSG00000148411	A744_CDDP	2031.36	0.432719	2.44007e-08	1.426e-06	NACC2	9	136006537	136095285	-	7212	protein_coding	NACC family member 2 [Source:HGNC Symbol;Acc:HGNC:23846]	-
ENSG00000006282	A745_CDDP	1552.89	0.48301	2.52729e-08	1.46944e-06	SPATA20	17	50543058	50555852	+	5337	protein_coding	spermatogenesis associated 20 [Source:HGNC Symbol;Acc:HGNC:26125]	-
ENSG00000242265	A746_CDDP	11499.2	-0.386795	2.64365e-08	1.52929e-06	PEG10	7	94656325	94669695	+	6689	protein_coding	paternally expressed 10 [Source:HGNC Symbol;Acc:HGNC:14005]	-
ENSG00000162591	A747_CDDP	416.345	0.680976	2.67462e-08	1.53939e-06	MEGF6	1	3489920	3611495	-	7039	protein_coding	multiple EGF like domains 6 [Source:HGNC Symbol;Acc:HGNC:3232]	-
ENSG00000166289	A748_CDDP	189.157	0.917432	2.74488e-08	1.57189e-06	PLEKHF1	19	29665056	29675457	+	2681	protein_coding	pleckstrin homology and FYVE domain containing 1 [Source:HGNC Symbol;Acc:HGNC:20764]	-
ENSG00000099194	A749_CDDP	24029.6	-0.375386	2.78444e-08	1.58657e-06	SCD	10	100347124	100364834	+	5362	protein_coding	stearoyl-CoA desaturase [Source:HGNC Symbol;Acc:HGNC:10571]	-
ENSG00000107816	A750_CDDP	1072.13	0.494378	2.85538e-08	1.6189e-06	LZTS2	10	100996618	101007836	+	6547	protein_coding	leucine zipper tumor suppressor 2 [Source:HGNC Symbol;Acc:HGNC:29381]	-
ENSG00000271303	A751_CDDP	1020.43	0.514615	3.03115e-08	1.71005e-06	SRXN1	20	646615	653370	-	2698	protein_coding	sulfiredoxin 1 [Source:HGNC Symbol;Acc:HGNC:16132]	-
ENSG00000166483	A752_CDDP	1392.74	-0.482164	3.26987e-08	1.83564e-06	WEE1	11	9573681	9593457	+	9239	protein_coding	WEE1 G2 checkpoint kinase [Source:HGNC Symbol;Acc:HGNC:12761]	-
ENSG00000140264	A753_CDDP	1338.94	0.684816	3.34506e-08	1.86864e-06	SERF2	15	43777087	43802589	+	7347	protein_coding	small EDRK-rich factor 2 [Source:HGNC Symbol;Acc:HGNC:10757]	-
ENSG00000153187	A754_CDDP	20694.9	-0.319472	3.37386e-08	1.87554e-06	HNRNPU	1	244840638	244864560	-	22512	protein_coding	heterogeneous nuclear ribonucleoprotein U [Source:HGNC Symbol;Acc:HGNC:5048]	-
ENSG00000072778	A755_CDDP	3929.91	0.40488	3.45163e-08	1.90946e-06	ACADVL	17	7217125	7225273	+	4865	protein_coding	acyl-CoA dehydrogenase very long chain [Source:HGNC Symbol;Acc:HGNC:92]	-
ENSG00000102096	A756_CDDP	214.679	0.869451	3.56276e-08	1.96141e-06	PIM2	X	48913182	48919024	-	2761	protein_coding	Pim-2 proto-oncogene, serine/threonine kinase [Source:HGNC Symbol;Acc:HGNC:8987]	-
ENSG00000085998	A757_CDDP	1818.86	0.408811	4.10406e-08	2.24855e-06	POMGNT1	1	46188682	46220305	-	6198	protein_coding	protein O-linked mannose N-acetylglucosaminyltransferase 1 (beta 1,2-) [Source:HGNC Symbol;Acc:HGNC:19139]	-
ENSG00000165458	A758_CDDP	2255.71	0.42015	4.14419e-08	2.25967e-06	INPPL1	11	72223701	72239105	+	6519	protein_coding	inositol polyphosphate phosphatase like 1 [Source:HGNC Symbol;Acc:HGNC:6080]	-
ENSG00000264281	A759_CDDP	116.175	-1.60694	4.22268e-08	2.28231e-06	AC016596.1	5	55944656	55944733	+	78	processed_pseudogene	ribosomal protein L41 (RPL41) pseudogene	-
ENSG00000110047	A760_CDDP	4715.34	0.373705	4.22883e-08	2.28231e-06	EHD1	11	64851642	64888296	-	7101	protein_coding	EH domain containing 1 [Source:HGNC Symbol;Acc:HGNC:3242]	-
ENSG00000162607	A761_CDDP	2820.55	-0.42117	4.24579e-08	2.28231e-06	USP1	1	62436297	62451804	+	4263	protein_coding	ubiquitin specific peptidase 1 [Source:HGNC Symbol;Acc:HGNC:12607]	-
ENSG00000113368	A762_CDDP	2999.75	-0.38739	4.32394e-08	2.31341e-06	LMNB1	5	126776623	126837020	+	3633	protein_coding	lamin B1 [Source:HGNC Symbol;Acc:HGNC:6637]	-
ENSG00000116678	A763_CDDP	494.977	-0.783035	4.41728e-08	2.3523e-06	LEPR	1	65420652	65641559	+	11370	protein_coding	leptin receptor [Source:HGNC Symbol;Acc:HGNC:6554]	-
ENSG00000169213	A764_CDDP	2267.66	0.461131	4.44643e-08	2.35681e-06	RAB3B	1	51907956	51990764	-	12844	protein_coding	RAB3B, member RAS oncogene family [Source:HGNC Symbol;Acc:HGNC:9778]	-
ENSG00000119333	A765_CDDP	2212.21	0.403678	4.66185e-08	2.45956e-06	WDR34	9	128633661	128656787	-	2604	protein_coding	WD repeat domain 34 [Source:HGNC Symbol;Acc:HGNC:28296]	-
ENSG00000148773	A766_CDDP	12450.4	-0.341413	5.02353e-08	2.63816e-06	MKI67	10	128096659	128126385	-	12807	protein_coding	marker of proliferation Ki-67 [Source:HGNC Symbol;Acc:HGNC:7107]	-
ENSG00000162783	A767_CDDP	1487.16	0.435872	5.77091e-08	3.01676e-06	IER5	1	181088712	181092899	+	4188	protein_coding	immediate early response 5 [Source:HGNC Symbol;Acc:HGNC:5393]	-
ENSG00000060982	A768_CDDP	1379.78	-0.583742	5.85436e-08	3.03695e-06	BCAT1	12	24810022	24949459	-	11775	protein_coding	branched chain amino acid transaminase 1 [Source:HGNC Symbol;Acc:HGNC:976]	-
ENSG00000133131	A769_CDDP	511.442	0.597535	5.86284e-08	3.03695e-06	MORC4	X	106813871	107000244	-	6055	protein_coding	MORC family CW-type zinc finger 4 [Source:HGNC Symbol;Acc:HGNC:23485]	-
ENSG00000186076	A770_CDDP	102.616	1.49539	5.96809e-08	3.07748e-06	AC012085.1	12	93640822	93641586	-	765	processed_pseudogene	phosphoglycerate mutase 1 (brain) (PGAM1) pseudogene	-
ENSG00000157637	A771_CDDP	1751.63	0.414474	6.08276e-08	3.12248e-06	SLC38A10	17	81245000	81295547	-	7716	protein_coding	solute carrier family 38 member 10 [Source:HGNC Symbol;Acc:HGNC:28237]	-
ENSG00000135316	A772_CDDP	5448.26	-0.366832	6.47078e-08	3.30677e-06	SYNCRIP	6	85607785	85643792	-	8205	protein_coding	synaptotagmin binding cytoplasmic RNA interacting protein [Source:HGNC Symbol;Acc:HGNC:16918]	-
ENSG00000105287	A773_CDDP	971.328	0.489452	6.9296e-08	3.52544e-06	PRKD2	19	46674275	46717127	-	5446	protein_coding	protein kinase D2 [Source:HGNC Symbol;Acc:HGNC:17293]	-
ENSG00000120889	A774_CDDP	4541.78	0.35799	7.42003e-08	3.75817e-06	TNFRSF10B	8	23020133	23069179	-	5158	protein_coding	TNF receptor superfamily member 10b [Source:HGNC Symbol;Acc:HGNC:11905]	-
ENSG00000116044	A775_CDDP	2242.49	-0.419322	7.67964e-08	3.87244e-06	NFE2L2	2	177227595	177392697	-	5979	protein_coding	nuclear factor, erythroid 2 like 2 [Source:HGNC Symbol;Acc:HGNC:7782]	TF_bZIP
ENSG00000132793	A776_CDDP	280.246	0.772631	7.76348e-08	3.89747e-06	LPIN3	20	41340920	41360582	+	4568	protein_coding	lipin 3 [Source:HGNC Symbol;Acc:HGNC:14451]	-
ENSG00000184575	A777_CDDP	5519.13	-0.366707	7.87404e-08	3.93564e-06	XPOT	12	64404350	64451127	+	7364	protein_coding	exportin for tRNA [Source:HGNC Symbol;Acc:HGNC:12826]	-
ENSG00000174775	A778_CDDP	1171.25	0.536297	8.27909e-08	4.12002e-06	HRAS	11	532242	537287	-	1854	protein_coding	HRas proto-oncogene, GTPase [Source:HGNC Symbol;Acc:HGNC:5173]	-
ENSG00000083312	A779_CDDP	11149.8	-0.365471	9.16073e-08	4.53894e-06	TNPO1	5	72816312	72916733	+	11977	protein_coding	transportin 1 [Source:HGNC Symbol;Acc:HGNC:6401]	-
ENSG00000085415	A780_CDDP	1259.81	-0.487225	9.21226e-08	4.54472e-06	SEH1L	18	12947133	12987536	+	10481	protein_coding	SEH1 like nucleoporin [Source:HGNC Symbol;Acc:HGNC:30379]	-
ENSG00000128524	A781_CDDP	863.673	0.577775	9.70069e-08	4.76505e-06	ATP6V1F	7	128862826	128865844	+	789	protein_coding	ATPase H+ transporting V1 subunit F [Source:HGNC Symbol;Acc:HGNC:16832]	-
ENSG00000205339	A782_CDDP	10514.7	-0.35784	9.80997e-08	4.79804e-06	IPO7	11	9384622	9448126	+	7245	protein_coding	importin 7 [Source:HGNC Symbol;Acc:HGNC:9852]	-
ENSG00000105486	A783_CDDP	1354.84	0.434601	1.06214e-07	5.1727e-06	LIG1	19	48115445	48170603	-	6576	protein_coding	DNA ligase 1 [Source:HGNC Symbol;Acc:HGNC:6598]	-
ENSG00000130706	A784_CDDP	2490.33	0.366492	1.08294e-07	5.25157e-06	ADRM1	20	62302093	62308862	+	2142	protein_coding	adhesion regulating molecule 1 [Source:HGNC Symbol;Acc:HGNC:15759]	-
ENSG00000147813	A785_CDDP	410.351	0.643658	1.13839e-07	5.49611e-06	NAPRT	8	143574785	143578649	-	3079	protein_coding	nicotinate phosphoribosyltransferase [Source:HGNC Symbol;Acc:HGNC:30450]	-
ENSG00000126261	A786_CDDP	4978.8	-0.338899	1.14301e-07	5.49611e-06	UBA2	19	34428352	34471251	+	4815	protein_coding	ubiquitin like modifier activating enzyme 2 [Source:HGNC Symbol;Acc:HGNC:30661]	-
ENSG00000226085	A787_CDDP	186.382	-1.20356	1.18168e-07	5.65817e-06	UQCRFS1P1	22	39875289	39876108	+	820	processed_pseudogene	ubiquinol-cytochrome c reductase, Rieske iron-sulfur polypeptide 1 pseudogene 1 [Source:HGNC Symbol;Acc:HGNC:12588]	-
ENSG00000127663	A788_CDDP	579.145	0.567188	1.19044e-07	5.67627e-06	KDM4B	19	4969113	5153595	+	14716	protein_coding	lysine demethylase 4B [Source:HGNC Symbol;Acc:HGNC:29136]	-
ENSG00000101003	A789_CDDP	2307.56	-0.42763	1.20805e-07	5.7362e-06	GINS1	20	25407727	25452628	+	4068	protein_coding	GINS complex subunit 1 [Source:HGNC Symbol;Acc:HGNC:28980]	-
ENSG00000160131	A790_CDDP	2012.89	-0.456024	1.26801e-07	5.99593e-06	VMA21	X	151396515	151409364	+	5109	protein_coding	VMA21, vacuolar ATPase assembly factor [Source:HGNC Symbol;Acc:HGNC:22082]	-
ENSG00000108256	A791_CDDP	5098.7	-0.345502	1.28956e-07	6.07266e-06	NUFIP2	17	29255836	29294118	-	10850	protein_coding	NUFIP2, FMR1 interacting protein 2 [Source:HGNC Symbol;Acc:HGNC:17634]	-
ENSG00000247596	A792_CDDP	757.012	0.560433	1.31875e-07	6.18455e-06	TWF2	3	52228610	52239260	-	1824	protein_coding	twinfilin actin binding protein 2 [Source:HGNC Symbol;Acc:HGNC:9621]	-
ENSG00000161677	A793_CDDP	514.513	0.615837	1.35154e-07	6.31233e-06	JOSD2	19	50505998	50511353	-	1514	protein_coding	Josephin domain containing 2 [Source:HGNC Symbol;Acc:HGNC:28853]	-
ENSG00000101199	A794_CDDP	2222.3	0.376376	1.36403e-07	6.34469e-06	ARFGAP1	20	63272785	63289793	+	6613	protein_coding	ADP ribosylation factor GTPase activating protein 1 [Source:HGNC Symbol;Acc:HGNC:15852]	-
ENSG00000145375	A795_CDDP	758.796	-0.634475	1.41229e-07	6.54245e-06	SPATA5	4	122923074	123319450	+	8247	protein_coding	spermatogenesis associated 5 [Source:HGNC Symbol;Acc:HGNC:18119]	-
ENSG00000100292	A796_CDDP	8122.38	-0.30709	1.46397e-07	6.7544e-06	HMOX1	22	35380361	35394214	+	2405	protein_coding	heme oxygenase 1 [Source:HGNC Symbol;Acc:HGNC:5013]	-
ENSG00000130066	A797_CDDP	1554.74	0.476441	1.47705e-07	6.7873e-06	SAT1	X	23783173	23786226	+	2498	protein_coding	spermidine/spermine N1-acetyltransferase 1 [Source:HGNC Symbol;Acc:HGNC:10540]	-
ENSG00000068903	A798_CDDP	544.51	0.577683	1.55275e-07	7.10649e-06	SIRT2	19	38878555	38899862	-	6224	protein_coding	sirtuin 2 [Source:HGNC Symbol;Acc:HGNC:10886]	-
ENSG00000024526	A799_CDDP	2272.12	-0.398366	1.58466e-07	7.22352e-06	DEPDC1	1	68474152	68497221	-	5904	protein_coding	DEP domain containing 1 [Source:HGNC Symbol;Acc:HGNC:22949]	-
ENSG00000140983	A800_CDDP	1551.17	0.445102	1.61031e-07	7.3112e-06	RHOT2	16	668086	674174	+	5174	protein_coding	ras homolog family member T2 [Source:HGNC Symbol;Acc:HGNC:21169]	-
ENSG00000179023	A801_CDDP	127.572	1.0476	1.6416e-07	7.42369e-06	KLHDC7A	1	18480982	18486126	+	5145	protein_coding	kelch domain containing 7A [Source:HGNC Symbol;Acc:HGNC:26791]	-
ENSG00000186432	A802_CDDP	3648.65	-0.36057	1.6615e-07	7.48399e-06	KPNA4	3	160494995	160565588	-	9413	protein_coding	karyopherin subunit alpha 4 [Source:HGNC Symbol;Acc:HGNC:6397]	-
ENSG00000138678	A803_CDDP	914.121	-0.530921	1.75742e-07	7.87458e-06	GPAT3	4	83535914	83605875	+	3468	protein_coding	glycerol-3-phosphate acyltransferase 3 [Source:HGNC Symbol;Acc:HGNC:28157]	-
ENSG00000183963	A804_CDDP	1972.6	0.383553	1.76491e-07	7.87458e-06	SMTN	22	31064105	31104757	+	10242	protein_coding	smoothelin [Source:HGNC Symbol;Acc:HGNC:11126]	-
ENSG00000236552	A805_CDDP	1037.36	0.541093	1.76895e-07	7.87458e-06	RPL13AP5	10	96750288	96750899	+	612	processed_pseudogene	ribosomal protein L13a pseudogene 5 [Source:HGNC Symbol;Acc:HGNC:23736]	-
ENSG00000130589	A806_CDDP	973.01	0.535157	1.85515e-07	8.21766e-06	HELZ2	20	63558086	63574239	-	12066	protein_coding	helicase with zinc finger 2 [Source:HGNC Symbol;Acc:HGNC:30021]	-
ENSG00000196878	A807_CDDP	1361.81	0.437006	1.86044e-07	8.21766e-06	LAMB3	1	209614870	209652466	-	4688	protein_coding	laminin subunit beta 3 [Source:HGNC Symbol;Acc:HGNC:6490]	-
ENSG00000091009	A808_CDDP	488.179	-0.735265	1.8695e-07	8.22582e-06	RBM27	5	146203600	146289132	+	6578	protein_coding	RNA binding motif protein 27 [Source:HGNC Symbol;Acc:HGNC:29243]	-
ENSG00000170315	A809_CDDP	4486.56	0.372168	1.88028e-07	8.2414e-06	UBB	17	16380798	16382745	+	1621	protein_coding	ubiquitin B [Source:HGNC Symbol;Acc:HGNC:12463]	-
ENSG00000196865	A810_CDDP	1936.68	-0.432577	1.92456e-07	8.40318e-06	NHLRC2	10	113854661	113917194	+	11223	protein_coding	NHL repeat containing 2 [Source:HGNC Symbol;Acc:HGNC:24731]	-
ENSG00000176531	A811_CDDP	165.954	0.920278	1.98436e-07	8.63119e-06	PHLDB3	19	43474954	43504935	-	4553	protein_coding	pleckstrin homology like domain family B member 3 [Source:HGNC Symbol;Acc:HGNC:30499]	-
ENSG00000130787	A812_CDDP	640.747	0.542919	1.99921e-07	8.66273e-06	HIP1R	12	122834453	122862960	+	7102	protein_coding	huntingtin interacting protein 1 related [Source:HGNC Symbol;Acc:HGNC:18415]	-
ENSG00000196739	A813_CDDP	1462.99	0.518758	2.08104e-07	8.98314e-06	COL27A1	9	114155560	114312511	+	13988	protein_coding	collagen type XXVII alpha 1 chain [Source:HGNC Symbol;Acc:HGNC:22986]	-
ENSG00000103335	A814_CDDP	4187.46	0.347191	2.10466e-07	9.05084e-06	PIEZO1	16	88715338	88785220	-	11292	protein_coding	piezo type mechanosensitive ion channel component 1 [Source:HGNC Symbol;Acc:HGNC:28993]	-
ENSG00000156802	A815_CDDP	2540.97	-0.400803	2.13372e-07	9.1413e-06	ATAD2	8	123319850	123416350	-	7118	protein_coding	ATPase family, AAA domain containing 2 [Source:HGNC Symbol;Acc:HGNC:30123]	-
ENSG00000119969	A816_CDDP	2371.63	-0.40478	2.1526e-07	9.18766e-06	HELLS	10	94501434	94613905	+	10148	protein_coding	helicase, lymphoid specific [Source:HGNC Symbol;Acc:HGNC:4861]	-
ENSG00000124882	A817_CDDP	2515	-0.375333	2.17689e-07	9.25666e-06	EREG	4	74365143	74388751	+	5717	protein_coding	epiregulin [Source:HGNC Symbol;Acc:HGNC:3443]	-
ENSG00000029534	A818_CDDP	701.616	0.598561	2.27731e-07	9.64685e-06	ANK1	8	41653220	41896762	-	10797	protein_coding	ankyrin 1 [Source:HGNC Symbol;Acc:HGNC:492]	-
ENSG00000011009	A819_CDDP	1317.43	0.423816	2.28558e-07	9.64685e-06	LYPLA2	1	23790970	23795539	+	2196	protein_coding	lysophospholipase II [Source:HGNC Symbol;Acc:HGNC:6738]	-
ENSG00000161547	A820_CDDP	4671.52	-0.359657	2.33522e-07	9.79079e-06	SRSF2	17	76734115	76737374	-	3017	protein_coding	serine and arginine rich splicing factor 2 [Source:HGNC Symbol;Acc:HGNC:10783]	-
ENSG00000104964	A821_CDDP	2631.43	0.379514	2.33857e-07	9.79079e-06	AES	19	3052910	3063107	-	5298	protein_coding	amino-terminal enhancer of split [Source:HGNC Symbol;Acc:HGNC:307]	-
ENSG00000113328	A822_CDDP	1855.27	0.387299	2.34546e-07	9.79079e-06	CCNG1	5	163437569	163446151	+	3096	protein_coding	cyclin G1 [Source:HGNC Symbol;Acc:HGNC:1592]	-
ENSG00000163050	A823_CDDP	847.295	0.485621	2.39993e-07	9.9816e-06	COQ8A	1	226897536	226987545	+	7797	protein_coding	coenzyme Q8A [Source:HGNC Symbol;Acc:HGNC:16812]	-
ENSG00000125734	A824_CDDP	965.28	0.469183	2.63709e-07	1.09281e-05	GPR108	19	6729914	6737603	-	3213	protein_coding	G protein-coupled receptor 108 [Source:HGNC Symbol;Acc:HGNC:17829]	-
ENSG00000168061	A825_CDDP	624.963	0.540837	2.72987e-07	1.12544e-05	SAC3D1	11	65040901	65044828	+	1772	protein_coding	SAC3 domain containing 1 [Source:HGNC Symbol;Acc:HGNC:30179]	-
ENSG00000164924	A826_CDDP	11784.1	-0.308116	2.73559e-07	1.12544e-05	YWHAZ	8	100916525	100953388	-	8555	protein_coding	tyrosine 3-monooxygenase/tryptophan 5-monooxygenase activation protein zeta [Source:HGNC Symbol;Acc:HGNC:12855]	-
ENSG00000182087	A827_CDDP	2279.38	0.365726	2.95957e-07	1.21321e-05	TMEM259	19	1009648	1021179	-	4031	protein_coding	transmembrane protein 259 [Source:HGNC Symbol;Acc:HGNC:17039]	-
ENSG00000171992	A828_CDDP	761.61	0.521012	3.12085e-07	1.27474e-05	SYNPO	5	150601080	150659220	+	10258	protein_coding	synaptopodin [Source:HGNC Symbol;Acc:HGNC:30672]	-
ENSG00000178814	A829_CDDP	273.622	0.726557	3.34369e-07	1.36088e-05	OPLAH	8	144051266	144063965	-	4452	protein_coding	5-oxoprolinase, ATP-hydrolysing [Source:HGNC Symbol;Acc:HGNC:8149]	-
ENSG00000225178	A830_CDDP	447.033	0.726087	3.50144e-07	1.42001e-05	RPSAP58	19	23827162	23828049	+	888	processed_pseudogene	ribosomal protein SA pseudogene 58 [Source:HGNC Symbol;Acc:HGNC:36809]	-
ENSG00000178691	A831_CDDP	2231.27	-0.383402	3.52161e-07	1.42313e-05	SUZ12	17	31937018	32001045	+	6547	protein_coding	SUZ12, polycomb repressive complex 2 subunit [Source:HGNC Symbol;Acc:HGNC:17101]	-
ENSG00000242125	A832_CDDP	1769.85	-0.423488	3.62359e-07	1.45917e-05	SNHG3	1	28505980	28510892	+	4088	processed_transcript	small nucleolar RNA host gene 3 [Source:HGNC Symbol;Acc:HGNC:10118]	-
ENSG00000084731	A833_CDDP	1151.63	0.437623	3.71179e-07	1.48942e-05	KIF3C	2	25926596	25982749	-	6403	protein_coding	kinesin family member 3C [Source:HGNC Symbol;Acc:HGNC:6321]	-
ENSG00000130517	A834_CDDP	549.023	0.612883	3.89984e-07	1.55939e-05	PGPEP1	19	18340587	18369950	+	7520	protein_coding	pyroglutamyl-peptidase I [Source:HGNC Symbol;Acc:HGNC:13568]	-
ENSG00000110171	A835_CDDP	345.747	0.682034	3.96509e-07	1.57993e-05	TRIM3	11	6448613	6474459	-	6751	protein_coding	tripartite motif containing 3 [Source:HGNC Symbol;Acc:HGNC:10064]	-
ENSG00000167280	A836_CDDP	481.981	0.673671	3.99818e-07	1.58757e-05	ENGASE	17	79074939	79088599	+	6173	protein_coding	endo-beta-N-acetylglucosaminidase [Source:HGNC Symbol;Acc:HGNC:24622]	-
ENSG00000115183	A837_CDDP	332.583	0.706505	4.03962e-07	1.59845e-05	TANC1	2	158968671	159232659	+	14884	protein_coding	tetratricopeptide repeat, ankyrin repeat and coiled-coil containing 1 [Source:HGNC Symbol;Acc:HGNC:29364]	-
ENSG00000129173	A838_CDDP	542.933	-0.633347	4.11706e-07	1.62346e-05	E2F8	11	19224063	19241620	-	4140	protein_coding	E2F transcription factor 8 [Source:HGNC Symbol;Acc:HGNC:24727]	E2F
ENSG00000005884	A839_CDDP	10142	0.316963	4.39043e-07	1.72529e-05	ITGA3	17	50055968	50090481	+	9802	protein_coding	integrin subunit alpha 3 [Source:HGNC Symbol;Acc:HGNC:6139]	-
ENSG00000117298	A840_CDDP	4091.02	0.360262	4.50746e-07	1.76519e-05	ECE1	1	21217247	21345572	-	7333	protein_coding	endothelin converting enzyme 1 [Source:HGNC Symbol;Acc:HGNC:3146]	-
ENSG00000118596	A841_CDDP	948.5	-0.575076	4.55291e-07	1.77688e-05	SLC16A7	12	59596067	59789855	+	13665	protein_coding	solute carrier family 16 member 7 [Source:HGNC Symbol;Acc:HGNC:10928]	-
ENSG00000143390	A842_CDDP	1811.57	0.435682	4.58221e-07	1.78222e-05	RFX5	1	151340640	151347357	-	4586	protein_coding	regulatory factor X5 [Source:HGNC Symbol;Acc:HGNC:9986]	RFX
ENSG00000117020	A843_CDDP	1601.71	-0.467674	4.61354e-07	1.7883e-05	AKT3	1	243488233	243851079	-	9475	protein_coding	AKT serine/threonine kinase 3 [Source:HGNC Symbol;Acc:HGNC:393]	-
ENSG00000175416	A844_CDDP	1274.8	0.460905	4.6894e-07	1.81154e-05	CLTB	5	176392455	176416569	-	2039	protein_coding	clathrin light chain B [Source:HGNC Symbol;Acc:HGNC:2091]	-
ENSG00000111799	A845_CDDP	957.977	-0.52095	4.71837e-07	1.81657e-05	COL12A1	6	75084326	75206051	-	12481	protein_coding	collagen type XII alpha 1 chain [Source:HGNC Symbol;Acc:HGNC:2188]	-
ENSG00000089486	A846_CDDP	167.666	0.920843	5.0589e-07	1.94112e-05	CDIP1	16	4510675	4538828	-	4268	protein_coding	cell death inducing p53 target 1 [Source:HGNC Symbol;Acc:HGNC:13234]	zf-LITAF-like
ENSG00000163428	A847_CDDP	3546.85	-0.36865	5.45499e-07	2.08608e-05	LRRC58	3	120324509	120349339	-	7903	protein_coding	leucine rich repeat containing 58 [Source:HGNC Symbol;Acc:HGNC:26968]	-
ENSG00000168209	A848_CDDP	1412.05	0.472236	5.69728e-07	2.17145e-05	DDIT4	10	72273920	72276036	+	2058	protein_coding	DNA damage inducible transcript 4 [Source:HGNC Symbol;Acc:HGNC:24944]	-
ENSG00000214655	A849_CDDP	1051.01	0.466885	5.76256e-07	2.189e-05	ZSWIM8	10	73785582	73801797	+	7953	protein_coding	zinc finger SWIM-type containing 8 [Source:HGNC Symbol;Acc:HGNC:23528]	-
ENSG00000172845	A850_CDDP	2481.79	-0.400892	5.88566e-07	2.22834e-05	SP3	2	173906459	173965702	-	10704	protein_coding	Sp3 transcription factor [Source:HGNC Symbol;Acc:HGNC:11208]	zf-C2H2
ENSG00000177943	A851_CDDP	168.733	0.9795	6.03705e-07	2.2741e-05	MAMDC4	9	136850943	136860799	+	5469	protein_coding	MAM domain containing 4 [Source:HGNC Symbol;Acc:HGNC:24083]	-
ENSG00000029363	A852_CDDP	4031.08	-0.371883	6.04644e-07	2.2741e-05	BCLAF1	6	136256627	136289851	-	9533	protein_coding	BCL2 associated transcription factor 1 [Source:HGNC Symbol;Acc:HGNC:16863]	Others
ENSG00000171680	A853_CDDP	382.341	0.633518	6.08061e-07	2.27943e-05	PLEKHG5	1	6466092	6520061	-	7053	protein_coding	pleckstrin homology and RhoGEF domain containing G5 [Source:HGNC Symbol;Acc:HGNC:29105]	-
ENSG00000163535	A854_CDDP	1465.39	-0.470401	6.30844e-07	2.35708e-05	SGO2	2	200510008	200583782	+	6022	protein_coding	shugoshin 2 [Source:HGNC Symbol;Acc:HGNC:30812]	-
ENSG00000133816	A855_CDDP	2644.5	0.427823	6.35714e-07	2.36751e-05	MICAL2	11	12094008	12359144	+	20191	protein_coding	microtubule associated monooxygenase, calponin and LIM domain containing 2 [Source:HGNC Symbol;Acc:HGNC:24693]	-
ENSG00000183098	A856_CDDP	98.3704	-1.68945	6.39371e-07	2.37005e-05	GPC6	13	93226842	94407401	+	6468	protein_coding	glypican 6 [Source:HGNC Symbol;Acc:HGNC:4454]	-
ENSG00000188549	A857_CDDP	1174.97	0.491941	6.40554e-07	2.37005e-05	CCDC9B	15	40331452	40340967	-	7510	protein_coding	coiled-coil domain containing 9B [Source:HGNC Symbol;Acc:HGNC:33488]	-
ENSG00000111775	A858_CDDP	657.995	0.521029	7.4016e-07	2.72973e-05	COX6A1	12	120438090	120440742	+	1344	protein_coding	cytochrome c oxidase subunit 6A1 [Source:HGNC Symbol;Acc:HGNC:2277]	-
ENSG00000167508	A859_CDDP	964.031	0.532763	7.45213e-07	2.73296e-05	MVD	16	88651935	88663161	-	4717	protein_coding	mevalonate diphosphate decarboxylase [Source:HGNC Symbol;Acc:HGNC:7529]	-
ENSG00000134352	A860_CDDP	3681	-0.393235	7.45832e-07	2.73296e-05	IL6ST	5	55935095	55994993	-	9292	protein_coding	interleukin 6 signal transducer [Source:HGNC Symbol;Acc:HGNC:6021]	-
ENSG00000137770	A861_CDDP	966.07	-0.492257	7.74867e-07	2.83025e-05	CTDSPL2	15	44427234	44529038	+	9665	protein_coding	CTD small phosphatase like 2 [Source:HGNC Symbol;Acc:HGNC:26936]	-
ENSG00000101266	A862_CDDP	5634.25	-0.320823	7.79407e-07	2.83774e-05	CSNK2A1	20	472498	543835	-	29523	protein_coding	casein kinase 2 alpha 1 [Source:HGNC Symbol;Acc:HGNC:2457]	-
ENSG00000072274	A863_CDDP	10502.2	-0.366343	7.86967e-07	2.85614e-05	TFRC	3	196027183	196082189	-	7887	protein_coding	transferrin receptor [Source:HGNC Symbol;Acc:HGNC:11763]	-
ENSG00000131153	A864_CDDP	1019.84	-0.538908	8.00104e-07	2.8946e-05	GINS2	16	85676198	85690073	-	3264	protein_coding	GINS complex subunit 2 [Source:HGNC Symbol;Acc:HGNC:24575]	-
ENSG00000084073	A865_CDDP	2036.78	-0.385976	8.55447e-07	3.08502e-05	ZMPSTE24	1	40258107	40294184	+	3572	protein_coding	zinc metallopeptidase STE24 [Source:HGNC Symbol;Acc:HGNC:12877]	-
ENSG00000122565	A866_CDDP	5168.45	-0.33702	8.74474e-07	3.14369e-05	CBX3	7	26201162	26213356	+	4641	protein_coding	chromobox 3 [Source:HGNC Symbol;Acc:HGNC:1553]	-
ENSG00000168016	A867_CDDP	426.52	0.645953	8.78363e-07	3.14774e-05	TRANK1	3	36826820	36945098	-	12174	protein_coding	tetratricopeptide repeat and ankyrin repeat containing 1 [Source:HGNC Symbol;Acc:HGNC:29011]	-
ENSG00000117318	A868_CDDP	3306.28	0.353817	8.8817e-07	3.17291e-05	ID3	1	23557918	23559794	-	1797	protein_coding	inhibitor of DNA binding 3, HLH protein [Source:HGNC Symbol;Acc:HGNC:5362]	bHLH
ENSG00000126391	A869_CDDP	1037.65	0.43502	9.00857e-07	3.20818e-05	FRMD8	11	65386599	65413525	+	4091	protein_coding	FERM domain containing 8 [Source:HGNC Symbol;Acc:HGNC:25462]	-
ENSG00000160972	A870_CDDP	383.753	0.634838	9.49189e-07	3.36977e-05	PPP1R16A	8	144477969	144502121	+	5414	protein_coding	protein phosphatase 1 regulatory subunit 16A [Source:HGNC Symbol;Acc:HGNC:14941]	-
ENSG00000281398	A871_CDDP	808.535	-0.539394	9.68109e-07	3.42626e-05	SNHG4	5	139274102	139284899	+	4469	lincRNA	small nucleolar RNA host gene 4 [Source:HGNC Symbol;Acc:HGNC:32964]	-
ENSG00000142694	A872_CDDP	237.582	0.754121	9.74051e-07	3.43662e-05	EVA1B	1	36322031	36324154	-	1211	protein_coding	eva-1 homolog B [Source:HGNC Symbol;Acc:HGNC:25558]	-
ENSG00000129667	A873_CDDP	1055.11	0.487416	9.92256e-07	3.49005e-05	RHBDF2	17	76470891	76501790	-	6924	protein_coding	rhomboid 5 homolog 2 [Source:HGNC Symbol;Acc:HGNC:20788]	-
ENSG00000056558	A874_CDDP	800.368	0.470422	1.00869e-06	3.5337e-05	TRAF1	9	120902393	120929173	-	6449	protein_coding	TNF receptor associated factor 1 [Source:HGNC Symbol;Acc:HGNC:12031]	-
ENSG00000055044	A875_CDDP	3982.82	-0.339314	1.01087e-06	3.5337e-05	NOP58	2	202265716	202303666	+	3299	protein_coding	NOP58 ribonucleoprotein [Source:HGNC Symbol;Acc:HGNC:29926]	-
ENSG00000173272	A876_CDDP	1185.35	0.500168	1.02425e-06	3.56954e-05	MZT2A	2	131464900	131492743	-	4093	protein_coding	mitotic spindle organizing protein 2A [Source:HGNC Symbol;Acc:HGNC:33187]	-
ENSG00000137500	A877_CDDP	806.435	0.475443	1.06367e-06	3.69562e-05	CCDC90B	11	83259097	83286407	-	6561	protein_coding	coiled-coil domain containing 90B [Source:HGNC Symbol;Acc:HGNC:28108]	-
ENSG00000014216	A878_CDDP	2931.61	0.384242	1.06923e-06	3.70363e-05	CAPN1	11	65180566	65212006	+	7553	protein_coding	calpain 1 [Source:HGNC Symbol;Acc:HGNC:1476]	-
ENSG00000087076	A879_CDDP	170.652	0.866755	1.07698e-06	3.71916e-05	HSD17B14	19	48813017	48836678	-	1281	protein_coding	hydroxysteroid 17-beta dehydrogenase 14 [Source:HGNC Symbol;Acc:HGNC:23238]	-
ENSG00000130158	A880_CDDP	421.902	0.58961	1.11589e-06	3.84189e-05	DOCK6	19	11199295	11262481	-	12435	protein_coding	dedicator of cytokinesis 6 [Source:HGNC Symbol;Acc:HGNC:19189]	-
ENSG00000008952	A881_CDDP	3167.78	-0.368077	1.13482e-06	3.89532e-05	SEC62	3	169966635	169998373	+	7928	protein_coding	SEC62 homolog, preprotein translocation factor [Source:HGNC Symbol;Acc:HGNC:11846]	-
ENSG00000107331	A882_CDDP	872.78	0.483191	1.18141e-06	4.04304e-05	ABCA2	9	137007227	137028922	-	11514	protein_coding	ATP binding cassette subfamily A member 2 [Source:HGNC Symbol;Acc:HGNC:32]	-
ENSG00000100300	A883_CDDP	1986.91	0.373985	1.18929e-06	4.05783e-05	TSPO	22	43151514	43163242	+	1455	protein_coding	translocator protein [Source:HGNC Symbol;Acc:HGNC:1158]	-
ENSG00000276023	A884_CDDP	871.146	0.50482	1.28036e-06	4.35552e-05	DUSP14	17	37489831	37513501	+	2499	protein_coding	dual specificity phosphatase 14 [Source:HGNC Symbol;Acc:HGNC:17007]	-
ENSG00000126432	A885_CDDP	2128.53	0.514443	1.28486e-06	4.35782e-05	PRDX5	11	64318088	64321811	+	893	protein_coding	peroxiredoxin 5 [Source:HGNC Symbol;Acc:HGNC:9355]	-
ENSG00000020129	A886_CDDP	1230.44	0.408086	1.30507e-06	4.41323e-05	NCDN	1	35557473	35567274	+	4917	protein_coding	neurochondrin [Source:HGNC Symbol;Acc:HGNC:17597]	-
ENSG00000113504	A887_CDDP	785.496	0.500865	1.31338e-06	4.42818e-05	SLC12A7	5	1050376	1112035	-	5984	protein_coding	solute carrier family 12 member 7 [Source:HGNC Symbol;Acc:HGNC:10915]	-
ENSG00000185596	A888_CDDP	197.301	0.777195	1.35075e-06	4.54076e-05	WASH3P	15	101961603	101976543	+	2351	transcribed_unprocessed_pseudogene	WAS protein family homolog 3, pseudogene [Source:HGNC Symbol;Acc:HGNC:24362]	-
ENSG00000119632	A889_CDDP	327.765	0.859947	1.37464e-06	4.60748e-05	IFI27L2	14	94127779	94130253	-	1662	protein_coding	interferon alpha inducible protein 27 like 2 [Source:HGNC Symbol;Acc:HGNC:19753]	-
ENSG00000132563	A890_CDDP	67.5912	1.21981	1.39275e-06	4.65448e-05	REEP2	5	138439017	138446969	+	3284	protein_coding	receptor accessory protein 2 [Source:HGNC Symbol;Acc:HGNC:17975]	-
ENSG00000110367	A891_CDDP	3345.13	-0.380672	1.40678e-06	4.68762e-05	DDX6	11	118747766	118791149	-	11444	protein_coding	DEAD-box helicase 6 [Source:HGNC Symbol;Acc:HGNC:2747]	-
ENSG00000169230	A892_CDDP	1579.72	0.374089	1.43748e-06	4.77594e-05	PRELID1	5	177303774	177306959	+	1875	protein_coding	PRELI domain containing 1 [Source:HGNC Symbol;Acc:HGNC:30255]	-
ENSG00000003436	A893_CDDP	1809.47	-0.421959	1.45564e-06	4.82224e-05	TFPI	2	187464230	187565760	-	11714	protein_coding	tissue factor pathway inhibitor [Source:HGNC Symbol;Acc:HGNC:11760]	-
ENSG00000105429	A894_CDDP	1830.07	0.398278	1.46927e-06	4.82754e-05	MEGF8	19	42325609	42378769	+	11372	protein_coding	multiple EGF like domains 8 [Source:HGNC Symbol;Acc:HGNC:3233]	-
ENSG00000110697	A895_CDDP	1216.03	0.435424	1.47119e-06	4.82754e-05	PITPNM1	11	67491768	67506263	-	6449	protein_coding	phosphatidylinositol transfer protein membrane associated 1 [Source:HGNC Symbol;Acc:HGNC:9003]	-
ENSG00000114346	A896_CDDP	9661.06	-0.323526	1.47247e-06	4.82754e-05	ECT2	3	172750682	172821474	+	5499	protein_coding	epithelial cell transforming 2 [Source:HGNC Symbol;Acc:HGNC:3155]	-
ENSG00000164134	A897_CDDP	2947.39	-0.349938	1.47419e-06	4.82754e-05	NAA15	4	139301455	139420033	+	9712	protein_coding	N(alpha)-acetyltransferase 15, NatA auxiliary subunit [Source:HGNC Symbol;Acc:HGNC:30782]	-
ENSG00000155366	A898_CDDP	1516.92	0.41817	1.49712e-06	4.88859e-05	RHOC	1	112701106	112707434	-	4028	protein_coding	ras homolog family member C [Source:HGNC Symbol;Acc:HGNC:669]	-
ENSG00000174013	A899_CDDP	1252.6	-0.442857	1.51958e-06	4.94157e-05	FBXO45	3	196568611	196589059	+	5976	protein_coding	F-box protein 45 [Source:HGNC Symbol;Acc:HGNC:29148]	-
ENSG00000144354	A900_CDDP	2099.38	-0.388759	1.52202e-06	4.94157e-05	CDCA7	2	173354820	173368997	+	3934	protein_coding	cell division cycle associated 7 [Source:HGNC Symbol;Acc:HGNC:14628]	-
ENSG00000277972	A901_CDDP	905.896	0.445148	1.56499e-06	5.06665e-05	CISD3	17	38730235	38735044	+	2663	protein_coding	CDGSH iron sulfur domain 3 [Source:HGNC Symbol;Acc:HGNC:27578]	-
ENSG00000184347	A902_CDDP	321.52	-0.829783	1.57862e-06	5.07682e-05	SLIT3	5	168661733	169301129	-	14260	protein_coding	slit guidance ligand 3 [Source:HGNC Symbol;Acc:HGNC:11087]	-
ENSG00000172531	A903_CDDP	3614.48	0.337273	1.57969e-06	5.07682e-05	PPP1CA	11	67398183	67421183	-	2711	protein_coding	protein phosphatase 1 catalytic subunit alpha [Source:HGNC Symbol;Acc:HGNC:9281]	-
ENSG00000092140	A904_CDDP	1399.18	-0.416677	1.58149e-06	5.07682e-05	G2E3	14	30559123	30620063	+	9353	protein_coding	G2/M-phase specific E3 ubiquitin protein ligase [Source:HGNC Symbol;Acc:HGNC:20338]	-
ENSG00000077150	A905_CDDP	5133.37	0.312008	1.64555e-06	5.2676e-05	NFKB2	10	102394110	102402529	+	4484	protein_coding	nuclear factor kappa B subunit 2 [Source:HGNC Symbol;Acc:HGNC:7795]	RHD
ENSG00000198517	A906_CDDP	1187.2	0.425602	1.65118e-06	5.27082e-05	MAFK	7	1530714	1543043	+	4458	protein_coding	MAF bZIP transcription factor K [Source:HGNC Symbol;Acc:HGNC:6782]	TF_bZIP
ENSG00000167702	A907_CDDP	482.475	0.601257	1.68611e-06	5.36446e-05	KIFC2	8	144466043	144474202	+	4447	protein_coding	kinesin family member C2 [Source:HGNC Symbol;Acc:HGNC:29530]	-
ENSG00000080824	A908_CDDP	59642	-0.258611	1.6925e-06	5.36446e-05	HSP90AA1	14	102080738	102139699	-	5248	protein_coding	heat shock protein 90 alpha family class A member 1 [Source:HGNC Symbol;Acc:HGNC:5253]	-
ENSG00000003249	A909_CDDP	2029.2	0.352628	1.69804e-06	5.36446e-05	DBNDD1	16	90004865	90020128	-	4791	protein_coding	dysbindin domain containing 1 [Source:HGNC Symbol;Acc:HGNC:28455]	-
ENSG00000076928	A910_CDDP	3187.43	0.325894	1.69934e-06	5.36446e-05	ARHGEF1	19	41883161	41930150	+	8636	protein_coding	Rho guanine nucleotide exchange factor 1 [Source:HGNC Symbol;Acc:HGNC:681]	-
ENSG00000184254	A911_CDDP	527.304	0.567063	1.76173e-06	5.53308e-05	ALDH1A3	15	100877714	100916626	+	5772	protein_coding	aldehyde dehydrogenase 1 family member A3 [Source:HGNC Symbol;Acc:HGNC:409]	-
ENSG00000152601	A912_CDDP	6338.42	-0.34688	1.76247e-06	5.53308e-05	MBNL1	3	152243828	152465780	+	9989	protein_coding	muscleblind like splicing regulator 1 [Source:HGNC Symbol;Acc:HGNC:6923]	-
ENSG00000136450	A913_CDDP	2327.35	-0.447971	1.82337e-06	5.70854e-05	SRSF1	17	58003360	58007346	-	3340	protein_coding	serine and arginine rich splicing factor 1 [Source:HGNC Symbol;Acc:HGNC:10780]	-
ENSG00000090013	A914_CDDP	3730.59	0.395373	1.96409e-06	6.13225e-05	BLVRB	19	40447765	40465840	-	1689	protein_coding	biliverdin reductase B [Source:HGNC Symbol;Acc:HGNC:1063]	-
ENSG00000128050	A915_CDDP	7901.79	-0.299131	2.06762e-06	6.43787e-05	PAICS	4	56435741	56464579	+	7517	protein_coding	phosphoribosylaminoimidazole carboxylase and phosphoribosylaminoimidazolesuccinocarboxamide synthase [Source:HGNC Symbol;Acc:HGNC:8587]	-
ENSG00000105373	A916_CDDP	3476.92	0.365522	2.07986e-06	6.45835e-05	NOP53	19	47745522	47757058	+	5341	protein_coding	NOP53 ribosome biogenesis factor [Source:HGNC Symbol;Acc:HGNC:4333]	-
ENSG00000144381	A917_CDDP	24018.9	-0.262881	2.22309e-06	6.85639e-05	HSPD1	2	197486581	197516737	-	4245	protein_coding	heat shock protein family D (Hsp60) member 1 [Source:HGNC Symbol;Acc:HGNC:5261]	-
ENSG00000117868	A918_CDDP	2167.67	0.346882	2.22554e-06	6.85639e-05	ESYT2	7	158730995	158830253	-	7098	protein_coding	extended synaptotagmin 2 [Source:HGNC Symbol;Acc:HGNC:22211]	-
ENSG00000164543	A919_CDDP	2554.05	0.328292	2.2306e-06	6.85639e-05	STK17A	7	43582758	43650713	+	5099	protein_coding	serine/threonine kinase 17a [Source:HGNC Symbol;Acc:HGNC:11395]	-
ENSG00000103266	A920_CDDP	645.702	0.505384	2.23212e-06	6.85639e-05	STUB1	16	680224	682870	+	2316	protein_coding	STIP1 homology and U-box containing protein 1 [Source:HGNC Symbol;Acc:HGNC:11427]	-
ENSG00000145632	A921_CDDP	6401.21	0.284297	2.26551e-06	6.94027e-05	PLK2	5	58453982	58460260	-	4768	protein_coding	polo like kinase 2 [Source:HGNC Symbol;Acc:HGNC:19699]	-
ENSG00000101972	A922_CDDP	3973.06	-0.346852	2.28943e-06	6.99473e-05	STAG2	X	123960212	124422664	+	8187	protein_coding	stromal antigen 2 [Source:HGNC Symbol;Acc:HGNC:11355]	-
ENSG00000134072	A923_CDDP	53.313	1.2973	2.31612e-06	7.05734e-05	CAMK1	3	9757342	9769992	-	2720	protein_coding	calcium/calmodulin dependent protein kinase I [Source:HGNC Symbol;Acc:HGNC:1459]	-
ENSG00000076248	A924_CDDP	2608.93	-0.365998	2.32405e-06	7.06264e-05	UNG	12	109097574	109110992	+	2567	protein_coding	uracil DNA glycosylase [Source:HGNC Symbol;Acc:HGNC:12572]	-
ENSG00000136153	A925_CDDP	864.391	0.45091	2.34054e-06	7.08278e-05	LMO7	13	75620434	75859870	+	14367	protein_coding	LIM domain 7 [Source:HGNC Symbol;Acc:HGNC:6646]	-
ENSG00000119953	A926_CDDP	1416.06	-0.433536	2.34311e-06	7.08278e-05	SMNDC1	10	110290730	110304951	-	5417	protein_coding	survival motor neuron domain containing 1 [Source:HGNC Symbol;Acc:HGNC:16900]	-
ENSG00000173852	A927_CDDP	2865.64	-0.381368	2.38415e-06	7.18778e-05	DPY19L1	7	34928876	35038271	-	6278	protein_coding	dpy-19 like C-mannosyltransferase 1 [Source:HGNC Symbol;Acc:HGNC:22205]	-
ENSG00000197771	A928_CDDP	4196.42	-0.312328	2.41757e-06	7.2693e-05	MCMBP	10	119829404	119892556	-	6000	protein_coding	minichromosome maintenance complex binding protein [Source:HGNC Symbol;Acc:HGNC:25782]	-
ENSG00000127884	A929_CDDP	2378.52	0.370213	2.43352e-06	7.29798e-05	ECHS1	10	133362480	133373689	-	1617	protein_coding	enoyl-CoA hydratase, short chain 1 [Source:HGNC Symbol;Acc:HGNC:3151]	-
ENSG00000089693	A930_CDDP	3144.47	0.312384	2.44246e-06	7.30559e-05	MLF2	12	6747996	6767475	-	3781	protein_coding	myeloid leukemia factor 2 [Source:HGNC Symbol;Acc:HGNC:7126]	-
ENSG00000129925	A931_CDDP	563.322	0.543463	2.48596e-06	7.41622e-05	TMEM8A	16	370773	387113	-	4447	protein_coding	transmembrane protein 8A [Source:HGNC Symbol;Acc:HGNC:17205]	-
ENSG00000115286	A932_CDDP	268.324	0.690212	2.49997e-06	7.43854e-05	NDUFS7	19	1383527	1395589	+	7533	protein_coding	NADH:ubiquinone oxidoreductase core subunit S7 [Source:HGNC Symbol;Acc:HGNC:7714]	-
ENSG00000110092	A933_CDDP	10861	0.291619	2.5546e-06	7.58131e-05	CCND1	11	69641087	69654474	+	4830	protein_coding	cyclin D1 [Source:HGNC Symbol;Acc:HGNC:1582]	-
ENSG00000156976	A934_CDDP	4955.92	-0.297271	2.61619e-06	7.74391e-05	EIF4A2	3	186783205	186789900	+	6133	protein_coding	eukaryotic translation initiation factor 4A2 [Source:HGNC Symbol;Acc:HGNC:3284]	-
ENSG00000105397	A935_CDDP	1806.75	0.408588	2.62879e-06	7.76106e-05	TYK2	19	10350529	10380676	-	6773	protein_coding	tyrosine kinase 2 [Source:HGNC Symbol;Acc:HGNC:12440]	-
ENSG00000101210	A936_CDDP	8408.26	0.295755	2.79391e-06	8.22724e-05	EEF1A2	20	63488012	63499322	-	4910	protein_coding	eukaryotic translation elongation factor 1 alpha 2 [Source:HGNC Symbol;Acc:HGNC:3192]	-
ENSG00000250337	A937_CDDP	194.297	0.762234	2.83683e-06	8.31709e-05	PURPL	5	27472292	27496401	+	2638	lincRNA	p53 upregulated regulator of p53 levels [Source:HGNC Symbol;Acc:HGNC:48995]	-
ENSG00000018408	A938_CDDP	7093.48	-0.311309	2.84232e-06	8.31709e-05	WWTR1	3	149517235	149736714	-	8413	protein_coding	WW domain containing transcription regulator 1 [Source:HGNC Symbol;Acc:HGNC:24042]	-
ENSG00000006634	A939_CDDP	1095.54	-0.445362	2.84632e-06	8.31709e-05	DBF4	7	87876216	87909541	+	4583	protein_coding	DBF4 zinc finger [Source:HGNC Symbol;Acc:HGNC:17364]	-
ENSG00000160326	A940_CDDP	957.283	0.435627	2.89542e-06	8.43893e-05	SLC2A6	9	133471095	133479137	-	3540	protein_coding	solute carrier family 2 member 6 [Source:HGNC Symbol;Acc:HGNC:11011]	-
ENSG00000241468	A941_CDDP	1297.71	0.509392	3.02721e-06	8.78907e-05	ATP5MF	7	99448475	99466331	-	2275	protein_coding	ATP synthase membrane subunit f [Source:HGNC Symbol;Acc:HGNC:848]	-
ENSG00000007384	A942_CDDP	288.106	0.685093	3.03098e-06	8.78907e-05	RHBDF1	16	58059	76355	-	4914	protein_coding	rhomboid 5 homolog 1 [Source:HGNC Symbol;Acc:HGNC:20561]	-
ENSG00000160991	A943_CDDP	685.19	0.472463	3.04294e-06	8.80135e-05	ORAI2	7	102433106	102456821	+	11103	protein_coding	ORAI calcium release-activated calcium modulator 2 [Source:HGNC Symbol;Acc:HGNC:21667]	-
ENSG00000114850	A944_CDDP	5803.19	-0.305999	3.14832e-06	9.0831e-05	SSR3	3	156540140	156555184	-	4627	protein_coding	signal sequence receptor subunit 3 [Source:HGNC Symbol;Acc:HGNC:11325]	-
ENSG00000187800	A945_CDDP	405.87	0.569354	3.3181e-06	9.54875e-05	PEAR1	1	156893698	156916434	+	5530	protein_coding	platelet endothelial aggregation receptor 1 [Source:HGNC Symbol;Acc:HGNC:33631]	-
ENSG00000109814	A946_CDDP	10793	-0.27836	3.34796e-06	9.6104e-05	UGDH	4	39498755	39528311	-	4045	protein_coding	UDP-glucose 6-dehydrogenase [Source:HGNC Symbol;Acc:HGNC:12525]	-
ENSG00000106546	A947_CDDP	1761.29	-0.405859	3.37851e-06	9.67374e-05	AHR	7	16916359	17346152	+	8081	protein_coding	aryl hydrocarbon receptor [Source:HGNC Symbol;Acc:HGNC:348]	bHLH
ENSG00000008517	A948_CDDP	941.428	0.47294	3.46279e-06	9.89021e-05	IL32	16	3065297	3082192	+	3209	protein_coding	interleukin 32 [Source:HGNC Symbol;Acc:HGNC:16830]	-
ENSG00000149547	A949_CDDP	1331.58	0.396133	3.64411e-06	0.000103598	EI24	11	125569216	125584687	+	3558	protein_coding	EI24, autophagy associated transmembrane protein [Source:HGNC Symbol;Acc:HGNC:13276]	-
ENSG00000072682	A950_CDDP	281.326	0.668332	3.64538e-06	0.000103598	P4HA2	5	132191838	132295315	-	8502	protein_coding	prolyl 4-hydroxylase subunit alpha 2 [Source:HGNC Symbol;Acc:HGNC:8547]	-
ENSG00000164823	A951_CDDP	1676.67	-0.441959	3.75637e-06	0.000106486	OSGIN2	8	89901849	89927888	+	4691	protein_coding	oxidative stress induced growth inhibitor family member 2 [Source:HGNC Symbol;Acc:HGNC:1355]	-
ENSG00000111371	A952_CDDP	8371.28	-0.318273	3.77642e-06	0.00010655	SLC38A1	12	46183063	46270017	-	10015	protein_coding	solute carrier family 38 member 1 [Source:HGNC Symbol;Acc:HGNC:13447]	-
ENSG00000108953	A953_CDDP	8925.99	-0.269483	3.7862e-06	0.00010655	YWHAE	17	1344272	1400378	-	3847	protein_coding	tyrosine 3-monooxygenase/tryptophan 5-monooxygenase activation protein epsilon [Source:HGNC Symbol;Acc:HGNC:12851]	-
ENSG00000164151	A954_CDDP	1860.91	-0.381545	3.78667e-06	0.00010655	ICE1	5	5420664	5490234	+	8678	protein_coding	interactor of little elongation complex ELL subunit 1 [Source:HGNC Symbol;Acc:HGNC:29154]	-
ENSG00000178252	A955_CDDP	2914.17	0.32272	3.80867e-06	0.000106905	WDR6	3	49007062	49015953	+	5304	protein_coding	WD repeat domain 6 [Source:HGNC Symbol;Acc:HGNC:12758]	-
ENSG00000153914	A956_CDDP	1776	-0.377132	4.06183e-06	0.000113731	SREK1	5	66139971	66183615	+	18240	protein_coding	splicing regulatory glutamic acid and lysine rich protein 1 [Source:HGNC Symbol;Acc:HGNC:17882]	-
ENSG00000152082	A957_CDDP	644.744	0.583416	4.12084e-06	0.000115101	MZT2B	2	130181737	130190729	+	1815	protein_coding	mitotic spindle organizing protein 2B [Source:HGNC Symbol;Acc:HGNC:25886]	-
ENSG00000124789	A958_CDDP	3455.87	-0.368533	4.14126e-06	0.000115388	NUP153	6	17615035	17706834	-	6030	protein_coding	nucleoporin 153 [Source:HGNC Symbol;Acc:HGNC:8062]	-
ENSG00000167004	A959_CDDP	4756.88	-0.3006	4.23885e-06	0.000117819	PDIA3	15	43746392	43773279	+	4240	protein_coding	protein disulfide isomerase family A member 3 [Source:HGNC Symbol;Acc:HGNC:4606]	-
ENSG00000100949	A960_CDDP	271.539	0.696984	4.34431e-06	0.000120457	RABGGTA	14	24265538	24271739	-	3545	protein_coding	Rab geranylgeranyltransferase subunit alpha [Source:HGNC Symbol;Acc:HGNC:9795]	-
ENSG00000143970	A961_CDDP	1891.57	-0.39554	4.35561e-06	0.000120477	ASXL2	2	25733753	25878516	-	13023	protein_coding	ASXL transcriptional regulator 2 [Source:HGNC Symbol;Acc:HGNC:23805]	-
ENSG00000148180	A962_CDDP	651.85	0.4858	4.6015e-06	0.00012697	GSN	9	121207794	121332843	+	11018	protein_coding	gelsolin [Source:HGNC Symbol;Acc:HGNC:4620]	-
ENSG00000206527	A963_CDDP	3835.43	-0.345141	4.6489e-06	0.000127968	HACD2	3	123490820	123585185	-	5351	protein_coding	3-hydroxyacyl-CoA dehydratase 2 [Source:HGNC Symbol;Acc:HGNC:9640]	-
ENSG00000145907	A964_CDDP	6146.99	-0.312545	4.66185e-06	0.000128015	G3BP1	5	151771045	151812785	+	12406	protein_coding	G3BP stress granule assembly factor 1 [Source:HGNC Symbol;Acc:HGNC:30292]	-
ENSG00000004897	A965_CDDP	3472.39	-0.322077	4.68203e-06	0.000128261	CDC27	17	47117703	47189422	-	6824	protein_coding	cell division cycle 27 [Source:HGNC Symbol;Acc:HGNC:1728]	-
ENSG00000091073	A966_CDDP	755.466	0.453204	4.7135e-06	0.000128813	DTX2	7	76461676	76505995	+	5042	protein_coding	deltex E3 ubiquitin ligase 2 [Source:HGNC Symbol;Acc:HGNC:15973]	-
ENSG00000163714	A967_CDDP	5598.22	-0.298293	4.90029e-06	0.000133597	U2SURP	3	142964497	143060546	+	11118	protein_coding	U2 snRNP associated SURP domain containing [Source:HGNC Symbol;Acc:HGNC:30855]	-
ENSG00000133226	A968_CDDP	3932	-0.316182	4.99855e-06	0.000135951	SRRM1	1	24631716	24673267	+	8168	protein_coding	serine and arginine repetitive matrix 1 [Source:HGNC Symbol;Acc:HGNC:16638]	-
ENSG00000196155	A969_CDDP	739.537	0.486961	5.11423e-06	0.000138766	PLEKHG4	16	67277510	67289499	+	7328	protein_coding	pleckstrin homology and RhoGEF domain containing G4 [Source:HGNC Symbol;Acc:HGNC:24501]	-
ENSG00000260912	A970_CDDP	36.8607	1.44235	5.13538e-06	0.000139009	AL158206.1	9	19453209	19455173	+	1965	sense_overlapping	novel transcript, overlapping ACER2	-
ENSG00000062716	A971_CDDP	3041.4	-0.336607	5.52419e-06	0.000149179	VMP1	17	59707192	59842255	+	6916	protein_coding	vacuole membrane protein 1 [Source:HGNC Symbol;Acc:HGNC:29559]	-
ENSG00000172725	A972_CDDP	2097.17	0.334269	5.60176e-06	0.000150917	CORO1B	11	67435510	67443821	-	5327	protein_coding	coronin 1B [Source:HGNC Symbol;Acc:HGNC:2253]	-
ENSG00000136830	A973_CDDP	7996.92	0.278222	5.72904e-06	0.000153749	FAM129B	9	127505339	127578989	-	4629	protein_coding	family with sequence similarity 129 member B [Source:HGNC Symbol;Acc:HGNC:25282]	-
ENSG00000153922	A974_CDDP	1553.98	-0.387053	5.73389e-06	0.000153749	CHD1	5	98853985	98928957	-	10437	protein_coding	chromodomain helicase DNA binding protein 1 [Source:HGNC Symbol;Acc:HGNC:1915]	-
ENSG00000177565	A975_CDDP	2056.62	-0.418625	5.77517e-06	0.000154493	TBL1XR1	3	177019340	177228000	-	11603	protein_coding	transducin beta like 1 X-linked receptor 1 [Source:HGNC Symbol;Acc:HGNC:29529]	-
ENSG00000110719	A976_CDDP	1244.15	0.383047	6.29672e-06	0.00016805	TCIRG1	11	68039016	68050895	+	4384	protein_coding	T cell immune regulator 1, ATPase H+ transporting V0 subunit a3 [Source:HGNC Symbol;Acc:HGNC:11647]	-
ENSG00000060749	A977_CDDP	3075.75	-0.373257	6.37797e-06	0.000169821	QSER1	11	32892820	32993316	+	10899	protein_coding	glutamine and serine rich 1 [Source:HGNC Symbol;Acc:HGNC:26154]	-
ENSG00000100983	A978_CDDP	753.75	0.443357	6.40475e-06	0.000169885	GSS	20	34928433	34956027	-	6174	protein_coding	glutathione synthetase [Source:HGNC Symbol;Acc:HGNC:4624]	-
ENSG00000073578	A979_CDDP	1477.54	0.367113	6.4102e-06	0.000169885	SDHA	5	218241	256700	+	8383	protein_coding	succinate dehydrogenase complex flavoprotein subunit A [Source:HGNC Symbol;Acc:HGNC:10680]	-
ENSG00000088205	A980_CDDP	4165.94	-0.316297	6.47813e-06	0.000171287	DDX18	2	117814650	117832379	+	7851	protein_coding	DEAD-box helicase 18 [Source:HGNC Symbol;Acc:HGNC:2741]	-
ENSG00000025796	A981_CDDP	1631.46	-0.379978	6.66027e-06	0.000175696	SEC63	6	107867756	107958189	-	8587	protein_coding	SEC63 homolog, protein translocation regulator [Source:HGNC Symbol;Acc:HGNC:21082]	-
ENSG00000181555	A982_CDDP	1593.83	-0.379617	6.70098e-06	0.000176361	SETD2	3	47016429	47163967	-	10099	protein_coding	SET domain containing 2 [Source:HGNC Symbol;Acc:HGNC:18420]	-
ENSG00000122545	A983_CDDP	4009.02	-0.299442	6.7367e-06	0.000176893	2022-09-07	7	35800932	35907105	+	10906	protein_coding	septin 7 [Source:HGNC Symbol;Acc:HGNC:1717]	-
ENSG00000168610	A984_CDDP	6470.43	0.277486	6.98354e-06	0.000182953	STAT3	17	42313324	42388568	-	8812	protein_coding	signal transducer and activator of transcription 3 [Source:HGNC Symbol;Acc:HGNC:11364]	STAT
ENSG00000135387	A985_CDDP	9109.86	-0.334301	7.09911e-06	0.000185554	CAPRIN1	11	34051683	34101156	+	7689	protein_coding	cell cycle associated protein 1 [Source:HGNC Symbol;Acc:HGNC:6743]	-
ENSG00000196975	A986_CDDP	1887.23	0.376633	7.18628e-06	0.000187402	ANXA4	2	69644425	69827100	+	11048	protein_coding	annexin A4 [Source:HGNC Symbol;Acc:HGNC:542]	-
ENSG00000139880	A987_CDDP	658.206	0.508181	7.28878e-06	0.000189641	CDH24	14	23047062	23057538	-	3748	protein_coding	cadherin 24 [Source:HGNC Symbol;Acc:HGNC:14265]	-
ENSG00000141526	A988_CDDP	6510.53	0.274992	7.64004e-06	0.000198328	SLC16A3	17	82228397	82261129	+	8995	protein_coding	solute carrier family 16 member 3 [Source:HGNC Symbol;Acc:HGNC:10924]	-
ENSG00000143479	A989_CDDP	319.249	0.59989	7.86027e-06	0.000203581	DYRK3	1	206635536	206684419	+	4336	protein_coding	dual specificity tyrosine phosphorylation regulated kinase 3 [Source:HGNC Symbol;Acc:HGNC:3094]	-
ENSG00000080345	A990_CDDP	3932.2	-0.358638	7.99643e-06	0.000206638	RIF1	2	151409883	151508013	+	18166	protein_coding	replication timing regulatory factor 1 [Source:HGNC Symbol;Acc:HGNC:23207]	-
ENSG00000141503	A991_CDDP	1900.83	0.346072	8.12172e-06	0.000209401	MINK1	17	4833388	4898061	+	7817	protein_coding	misshapen like kinase 1 [Source:HGNC Symbol;Acc:HGNC:17565]	-
ENSG00000108518	A992_CDDP	10248.3	0.362714	8.15033e-06	0.000209664	PFN1	17	4945652	4949061	-	1987	protein_coding	profilin 1 [Source:HGNC Symbol;Acc:HGNC:8881]	-
ENSG00000185591	A993_CDDP	2016.44	-0.343914	8.22032e-06	0.000210988	SP1	12	53380176	53416446	+	8083	protein_coding	Sp1 transcription factor [Source:HGNC Symbol;Acc:HGNC:11205]	zf-C2H2
ENSG00000118007	A994_CDDP	1405.91	-0.403353	8.27177e-06	0.000211832	STAG1	3	136336233	136752403	-	7846	protein_coding	stromal antigen 1 [Source:HGNC Symbol;Acc:HGNC:11354]	-
ENSG00000137267	A995_CDDP	714.58	0.455979	8.43729e-06	0.000215586	TUBB2A	6	3153669	3157526	-	1727	protein_coding	tubulin beta 2A class IIa [Source:HGNC Symbol;Acc:HGNC:12412]	-
ENSG00000180957	A996_CDDP	1800.81	-0.369962	8.46261e-06	0.000215749	PITPNB	22	27851669	27920134	-	5129	protein_coding	phosphatidylinositol transfer protein beta [Source:HGNC Symbol;Acc:HGNC:9002]	-
ENSG00000065534	A997_CDDP	5936.42	0.274009	8.53166e-06	0.000216613	MYLK	3	123610049	123884331	-	22167	protein_coding	myosin light chain kinase [Source:HGNC Symbol;Acc:HGNC:7590]	-
ENSG00000079432	A998_CDDP	2254.42	0.396398	8.53451e-06	0.000216613	CIC	19	42268537	42295797	+	9494	protein_coding	capicua transcriptional repressor [Source:HGNC Symbol;Acc:HGNC:14214]	HMG
ENSG00000205213	A999_CDDP	6065.34	-0.293784	8.97383e-06	0.000227257	LGR4	11	27365961	27472775	-	6340	protein_coding	leucine rich repeat containing G protein-coupled receptor 4 [Source:HGNC Symbol;Acc:HGNC:13299]	-
ENSG00000167106	A1000_CDDP	703.431	0.492398	9.07982e-06	0.000229432	FAM102A	9	127940579	127980513	-	6100	protein_coding	family with sequence similarity 102 member A [Source:HGNC Symbol;Acc:HGNC:31419]	-
ENSG00000160685	A1001_CDDP	777.551	0.443416	9.34361e-06	0.000235575	ZBTB7B	1	155002630	155018522	+	4303	protein_coding	zinc finger and BTB domain containing 7B [Source:HGNC Symbol;Acc:HGNC:18668]	ZBTB
ENSG00000151012	A1002_CDDP	8383.55	-0.316979	9.5209e-06	0.000239455	SLC7A11	4	138164097	138242349	-	9645	protein_coding	solute carrier family 7 member 11 [Source:HGNC Symbol;Acc:HGNC:11059]	-
ENSG00000203668	A1003_CDDP	2164.78	-0.363896	9.53955e-06	0.000239455	CHML	1	241628853	241640254	-	7661	protein_coding	CHM like, Rab escort protein 2 [Source:HGNC Symbol;Acc:HGNC:1941]	-
ENSG00000102858	A1004_CDDP	1129.89	0.43306	9.65255e-06	0.000241759	MGRN1	16	4616493	4690974	+	10219	protein_coding	mahogunin ring finger 1 [Source:HGNC Symbol;Acc:HGNC:20254]	-
ENSG00000213694	A1005_CDDP	2386.21	0.357117	1.00417e-05	0.000250956	S1PR3	9	88990863	89005010	+	13578	protein_coding	sphingosine-1-phosphate receptor 3 [Source:HGNC Symbol;Acc:HGNC:3167]	-
ENSG00000204580	A1006_CDDP	1183.15	0.392672	1.0144e-05	0.000252955	DDR1	6	30876421	30900156	+	9122	protein_coding	discoidin domain receptor tyrosine kinase 1 [Source:HGNC Symbol;Acc:HGNC:2730]	-
ENSG00000116127	A1007_CDDP	773.624	-0.521041	1.01839e-05	0.000253397	ALMS1	2	73385758	73610793	+	14054	protein_coding	ALMS1, centrosome and basal body associated protein [Source:HGNC Symbol;Acc:HGNC:428]	-
ENSG00000155252	A1008_CDDP	1089.39	0.402983	1.03038e-05	0.000255822	PI4K2A	10	97640686	97676434	+	4189	protein_coding	phosphatidylinositol 4-kinase type 2 alpha [Source:HGNC Symbol;Acc:HGNC:30031]	-
ENSG00000108424	A1009_CDDP	12595.9	-0.249868	1.03917e-05	0.000257328	KPNB1	17	47649476	47685505	+	7678	protein_coding	karyopherin subunit beta 1 [Source:HGNC Symbol;Acc:HGNC:6400]	-
ENSG00000104774	A1010_CDDP	853.719	0.419501	1.04096e-05	0.000257328	MAN2B1	19	12646511	12666742	-	5374	protein_coding	mannosidase alpha class 2B member 1 [Source:HGNC Symbol;Acc:HGNC:6826]	-
ENSG00000164754	A1011_CDDP	3534.29	-0.326317	1.04934e-05	0.000258836	RAD21	8	116845935	116874866	-	6192	protein_coding	RAD21 cohesin complex component [Source:HGNC Symbol;Acc:HGNC:9811]	-
ENSG00000131051	A1012_CDDP	3820.93	-0.308468	1.0533e-05	0.000259254	RBM39	20	35701347	35742312	-	11936	protein_coding	RNA binding motif protein 39 [Source:HGNC Symbol;Acc:HGNC:15923]	-
ENSG00000102172	A1013_CDDP	4202.98	-0.34196	1.05793e-05	0.000259831	SMS	X	21940573	21994835	+	2160	protein_coding	spermine synthase [Source:HGNC Symbol;Acc:HGNC:11123]	-
ENSG00000170955	A1014_CDDP	297.303	0.618722	1.08132e-05	0.000265004	CAVIN3	11	6318946	6320647	-	1672	protein_coding	caveolae associated protein 3 [Source:HGNC Symbol;Acc:HGNC:9400]	-
ENSG00000128564	A1015_CDDP	288.166	-0.850821	1.10378e-05	0.000269696	VGF	7	101162509	101165593	-	2704	protein_coding	VGF nerve growth factor inducible [Source:HGNC Symbol;Acc:HGNC:12684]	-
ENSG00000116560	A1016_CDDP	11291.9	-0.25463	1.10608e-05	0.000269696	SFPQ	1	35176378	35193148	-	7426	protein_coding	splicing factor proline and glutamine rich [Source:HGNC Symbol;Acc:HGNC:10774]	-
ENSG00000155254	A1017_CDDP	1216.54	0.384148	1.10962e-05	0.000269696	MARVELD1	10	97713173	97718152	+	3379	protein_coding	MARVEL domain containing 1 [Source:HGNC Symbol;Acc:HGNC:28674]	-
ENSG00000054118	A1018_CDDP	5850.69	-0.272563	1.10993e-05	0.000269696	THRAP3	1	36224416	36305357	+	4736	protein_coding	thyroid hormone receptor associated protein 3 [Source:HGNC Symbol;Acc:HGNC:22964]	-
ENSG00000162613	A1019_CDDP	3339.87	-0.312043	1.11887e-05	0.000271291	FUBP1	1	77944055	77979110	-	5666	protein_coding	far upstream element binding protein 1 [Source:HGNC Symbol;Acc:HGNC:4004]	Others
ENSG00000206503	A1020_CDDP	4091.87	0.320437	1.12728e-05	0.00027275	HLA-A	6	29941260	29945884	+	2710	protein_coding	major histocompatibility complex, class I, A [Source:HGNC Symbol;Acc:HGNC:4931]	-
ENSG00000168487	A1021_CDDP	269.512	0.657368	1.15869e-05	0.000279755	BMP1	8	22164736	22212326	+	7471	protein_coding	bone morphogenetic protein 1 [Source:HGNC Symbol;Acc:HGNC:1067]	-
ENSG00000224631	A1022_CDDP	902.389	-0.568857	1.19095e-05	0.000286935	RPS27AP16	16	61055399	61055964	-	566	transcribed_processed_pseudogene	ribosomal protein S27a pseudogene 16 [Source:HGNC Symbol;Acc:HGNC:36855]	-
ENSG00000165410	A1023_CDDP	2621.53	-0.325532	1.2244e-05	0.000294043	CFL2	14	34706769	34714823	-	7179	protein_coding	cofilin 2 [Source:HGNC Symbol;Acc:HGNC:1875]	-
ENSG00000135926	A1024_CDDP	1346.97	0.355633	1.22561e-05	0.000294043	TMBIM1	2	218274192	218292586	-	5098	protein_coding	transmembrane BAX inhibitor motif containing 1 [Source:HGNC Symbol;Acc:HGNC:23410]	-
ENSG00000180530	A1025_CDDP	855.023	-0.467665	1.23629e-05	0.000295983	NRIP1	21	14961235	15065936	-	8497	protein_coding	nuclear receptor interacting protein 1 [Source:HGNC Symbol;Acc:HGNC:8001]	-
ENSG00000132819	A1026_CDDP	729.12	0.459241	1.23896e-05	0.000296	RBM38	20	57391407	57409333	+	2686	protein_coding	RNA binding motif protein 38 [Source:HGNC Symbol;Acc:HGNC:15818]	-
ENSG00000166012	A1027_CDDP	2393.23	-0.353373	1.25574e-05	0.00029938	TAF1D	11	93729948	93784391	-	8420	protein_coding	TATA-box binding protein associated factor, RNA polymerase I subunit D [Source:HGNC Symbol;Acc:HGNC:28759]	-
ENSG00000238227	A1028_CDDP	1138.29	0.390691	1.2789e-05	0.000304266	TMEM250	9	136114581	136118863	-	3396	protein_coding	transmembrane protein 250 [Source:HGNC Symbol;Acc:HGNC:31009]	-
ENSG00000179348	A1029_CDDP	104.615	0.931387	1.28643e-05	0.00030542	GATA2	3	128479427	128493185	-	4459	protein_coding	GATA binding protein 2 [Source:HGNC Symbol;Acc:HGNC:4171]	zf-GATA
ENSG00000137492	A1030_CDDP	1555.85	-0.383409	1.30734e-05	0.000309522	THAP12	11	76349956	76380971	-	7727	protein_coding	THAP domain containing 12 [Source:HGNC Symbol;Acc:HGNC:9440]	THAP
ENSG00000158711	A1031_CDDP	1225.13	-0.394661	1.30914e-05	0.000309522	ELK4	1	205597556	205631962	-	12142	protein_coding	ELK4, ETS transcription factor [Source:HGNC Symbol;Acc:HGNC:3326]	ETS
ENSG00000107984	A1032_CDDP	1714.26	0.338318	1.31316e-05	0.000309831	DKK1	10	52314296	52318042	+	2206	protein_coding	dickkopf WNT signaling pathway inhibitor 1 [Source:HGNC Symbol;Acc:HGNC:2891]	-
ENSG00000105372	A1033_CDDP	24558.5	0.357861	1.32428e-05	0.000311807	RPS19	19	41859918	41872926	+	3799	protein_coding	ribosomal protein S19 [Source:HGNC Symbol;Acc:HGNC:10402]	-
ENSG00000073111	A1034_CDDP	3750.51	-0.292097	1.34243e-05	0.000315431	MCM2	3	127598223	127622436	+	4902	protein_coding	minichromosome maintenance complex component 2 [Source:HGNC Symbol;Acc:HGNC:6944]	-
ENSG00000173530	A1035_CDDP	1122.64	0.376822	1.35179e-05	0.000316974	TNFRSF10D	8	23135588	23164030	-	3538	protein_coding	TNF receptor superfamily member 10d [Source:HGNC Symbol;Acc:HGNC:11907]	-
ENSG00000075223	A1036_CDDP	4208.81	-0.301729	1.41004e-05	0.000329956	SEMA3C	7	80742538	80922359	-	6268	protein_coding	semaphorin 3C [Source:HGNC Symbol;Acc:HGNC:10725]	-
ENSG00000100034	A1037_CDDP	1490.41	0.354861	1.42147e-05	0.000331949	PPM1F	22	21919420	21952837	-	10083	protein_coding	protein phosphatase, Mg2+/Mn2+ dependent 1F [Source:HGNC Symbol;Acc:HGNC:19388]	-
ENSG00000085662	A1038_CDDP	37656.1	0.269654	1.42824e-05	0.000332847	AKR1B1	7	134442350	134459284	-	3660	protein_coding	aldo-keto reductase family 1 member B [Source:HGNC Symbol;Acc:HGNC:381]	-
ENSG00000070756	A1039_CDDP	17674.7	-0.285856	1.47355e-05	0.000342707	PABPC1	8	100685816	100722809	-	4752	protein_coding	poly(A) binding protein cytoplasmic 1 [Source:HGNC Symbol;Acc:HGNC:8554]	-
ENSG00000181472	A1040_CDDP	692.053	-0.561121	1.50949e-05	0.000350348	ZBTB2	6	151364117	151391548	-	3090	protein_coding	zinc finger and BTB domain containing 2 [Source:HGNC Symbol;Acc:HGNC:20868]	ZBTB
ENSG00000129951	A1041_CDDP	229.464	0.699016	1.62368e-05	0.000376087	PLPPR3	19	812488	821977	-	2741	protein_coding	phospholipid phosphatase related 3 [Source:HGNC Symbol;Acc:HGNC:23497]	-
ENSG00000177189	A1042_CDDP	1316.92	-0.37896	1.63e-05	0.000376785	RPS6KA3	X	20149911	20267519	-	9925	protein_coding	ribosomal protein S6 kinase A3 [Source:HGNC Symbol;Acc:HGNC:10432]	-
ENSG00000169499	A1043_CDDP	2490.7	-0.325155	1.6349e-05	0.000377153	PLEKHA2	8	38901235	38973909	+	6325	protein_coding	pleckstrin homology domain containing A2 [Source:HGNC Symbol;Acc:HGNC:14336]	-
ENSG00000174371	A1044_CDDP	1537.72	-0.35911	1.663e-05	0.000382859	EXO1	1	241847967	241895148	+	4140	protein_coding	exonuclease 1 [Source:HGNC Symbol;Acc:HGNC:3511]	-
ENSG00000186298	A1045_CDDP	5394.05	-0.272336	1.69168e-05	0.000388676	PPP1CC	12	110719680	110742939	-	6906	protein_coding	protein phosphatase 1 catalytic subunit gamma [Source:HGNC Symbol;Acc:HGNC:9283]	-
ENSG00000185262	A1046_CDDP	778.868	0.451961	1.6995e-05	0.000389689	UBALD2	17	76265202	76271299	+	1797	protein_coding	UBA like domain containing 2 [Source:HGNC Symbol;Acc:HGNC:28438]	-
ENSG00000179862	A1047_CDDP	769.356	0.420456	1.70533e-05	0.000390239	CITED4	1	40861051	40862366	-	1316	protein_coding	Cbp/p300 interacting transactivator with Glu/Asp rich carboxy-terminal domain 4 [Source:HGNC Symbol;Acc:HGNC:18696]	-
ENSG00000156521	A1048_CDDP	558.874	0.475965	1.71599e-05	0.000391891	TYSND1	10	70137981	70146676	-	4597	protein_coding	trypsin domain containing 1 [Source:HGNC Symbol;Acc:HGNC:28531]	-
ENSG00000172915	A1049_CDDP	167.834	-0.95473	1.72101e-05	0.000392252	NBEA	13	34942287	35673022	+	11949	protein_coding	neurobeachin [Source:HGNC Symbol;Acc:HGNC:7648]	-
ENSG00000262814	A1050_CDDP	352.757	0.661881	1.72673e-05	0.000392771	MRPL12	17	81703357	81707526	+	1028	protein_coding	mitochondrial ribosomal protein L12 [Source:HGNC Symbol;Acc:HGNC:10378]	-
ENSG00000227097	A1051_CDDP	4201.26	0.407302	1.73574e-05	0.000394033	RPS28P7	11	82689559	82689768	+	210	processed_pseudogene	ribosomal protein S28 pseudogene 7 [Source:HGNC Symbol;Acc:HGNC:35787]	-
ENSG00000126458	A1052_CDDP	574.367	0.513614	1.74139e-05	0.000394531	RRAS	19	49635292	49640201	-	1160	protein_coding	RAS related [Source:HGNC Symbol;Acc:HGNC:10447]	-
ENSG00000149792	A1053_CDDP	1370.79	0.350443	1.75993e-05	0.00039794	MRPL49	11	65122183	65127371	+	3080	protein_coding	mitochondrial ribosomal protein L49 [Source:HGNC Symbol;Acc:HGNC:1176]	-
ENSG00000101000	A1054_CDDP	386.082	0.545481	1.76461e-05	0.000398209	PROCR	20	35172073	35216240	+	1696	protein_coding	protein C receptor [Source:HGNC Symbol;Acc:HGNC:9452]	-
ENSG00000117523	A1055_CDDP	6316.2	-0.29926	1.77435e-05	0.00039927	PRRC2C	1	171485551	171593511	+	14173	protein_coding	proline rich coiled-coil 2C [Source:HGNC Symbol;Acc:HGNC:24903]	-
ENSG00000151239	A1056_CDDP	3395.7	-0.317298	1.77632e-05	0.00039927	TWF1	12	43793723	43806375	-	3932	protein_coding	twinfilin actin binding protein 1 [Source:HGNC Symbol;Acc:HGNC:9620]	-
ENSG00000135829	A1057_CDDP	7505.74	-0.28316	1.83887e-05	0.000412516	DHX9	1	182839369	182887751	+	5645	protein_coding	DExH-box helicase 9 [Source:HGNC Symbol;Acc:HGNC:2750]	-
ENSG00000056277	A1058_CDDP	756.504	-0.471752	1.87992e-05	0.000420896	ZNF280C	X	130202711	130268899	-	4634	protein_coding	zinc finger protein 280C [Source:HGNC Symbol;Acc:HGNC:25955]	-
ENSG00000142102	A1059_CDDP	577.408	0.544117	1.89887e-05	0.000424304	PGGHG	11	289135	296107	+	5260	protein_coding	protein-glucosylgalactosylhydroxylysine glucosidase [Source:HGNC Symbol;Acc:HGNC:26210]	-
ENSG00000255529	A1060_CDDP	610.815	-0.520165	1.92555e-05	0.00042923	POLR2M	15	57706629	57782762	+	6574	protein_coding	RNA polymerase II subunit M [Source:HGNC Symbol;Acc:HGNC:14862]	-
ENSG00000161642	A1061_CDDP	97.3833	0.946279	1.92844e-05	0.00042923	ZNF385A	12	54369133	54391298	-	3179	protein_coding	zinc finger protein 385A [Source:HGNC Symbol;Acc:HGNC:17521]	-
ENSG00000174684	A1062_CDDP	357.124	0.552146	1.97753e-05	0.000439297	B4GAT1	11	66345372	66347692	-	2072	protein_coding	beta-1,4-glucuronyltransferase 1 [Source:HGNC Symbol;Acc:HGNC:15685]	-
ENSG00000124574	A1063_CDDP	382.759	0.563085	1.99054e-05	0.000441327	ABCC10	6	43427366	43450430	+	8083	protein_coding	ATP binding cassette subfamily C member 10 [Source:HGNC Symbol;Acc:HGNC:52]	-
ENSG00000161671	A1064_CDDP	1231.89	0.382003	2.01612e-05	0.000446129	EMC10	19	50476400	50490870	+	10748	protein_coding	ER membrane protein complex subunit 10 [Source:HGNC Symbol;Acc:HGNC:27609]	-
ENSG00000254858	A1065_CDDP	359.495	0.589596	2.02883e-05	0.000448073	MPV17L2	19	18193182	18196948	+	2135	protein_coding	MPV17 mitochondrial inner membrane protein like 2 [Source:HGNC Symbol;Acc:HGNC:28177]	-
ENSG00000163975	A1066_CDDP	925.609	0.402119	2.04228e-05	0.00045017	MELTF	3	196988621	197029816	-	8393	protein_coding	melanotransferrin [Source:HGNC Symbol;Acc:HGNC:7037]	-
ENSG00000171219	A1067_CDDP	37.3028	1.45441	2.06599e-05	0.000454517	CDC42BPG	11	64823387	64844569	-	6112	protein_coding	CDC42 binding protein kinase gamma [Source:HGNC Symbol;Acc:HGNC:29829]	-
ENSG00000197930	A1068_CDDP	2685.85	-0.316816	2.07033e-05	0.000454595	ERO1A	14	52639916	52695900	-	7548	protein_coding	endoplasmic reticulum oxidoreductase 1 alpha [Source:HGNC Symbol;Acc:HGNC:13280]	-
ENSG00000176248	A1069_CDDP	1229.58	0.393071	2.09814e-05	0.000459815	ANAPC2	9	137174784	137188549	-	5447	protein_coding	anaphase promoting complex subunit 2 [Source:HGNC Symbol;Acc:HGNC:19989]	-
ENSG00000051523	A1070_CDDP	2206.22	0.434318	2.11257e-05	0.000461262	CYBA	16	88643283	88651152	-	3357	protein_coding	cytochrome b-245 alpha chain [Source:HGNC Symbol;Acc:HGNC:2577]	-
ENSG00000101558	A1071_CDDP	2455.88	-0.348791	2.11462e-05	0.000461262	VAPA	18	9914002	9960021	+	11880	protein_coding	VAMP associated protein A [Source:HGNC Symbol;Acc:HGNC:12648]	-
ENSG00000131116	A1072_CDDP	402.112	0.584942	2.11688e-05	0.000461262	ZNF428	19	43607219	43619874	-	1803	protein_coding	zinc finger protein 428 [Source:HGNC Symbol;Acc:HGNC:20804]	-
ENSG00000168056	A1073_CDDP	830.486	0.436141	2.14038e-05	0.000465492	LTBP3	11	65538805	65558930	-	10298	protein_coding	latent transforming growth factor beta binding protein 3 [Source:HGNC Symbol;Acc:HGNC:6716]	-
ENSG00000158615	A1074_CDDP	2712.28	-0.360487	2.16535e-05	0.000470025	PPP1R15B	1	204403387	204411791	-	5227	protein_coding	protein phosphatase 1 regulatory subunit 15B [Source:HGNC Symbol;Acc:HGNC:14951]	-
ENSG00000163029	A1075_CDDP	1481.75	-0.365166	2.18174e-05	0.000472682	SMC6	2	17663812	17800242	-	9824	protein_coding	structural maintenance of chromosomes 6 [Source:HGNC Symbol;Acc:HGNC:20466]	-
ENSG00000151632	A1076_CDDP	4644.61	-0.344665	2.21872e-05	0.000479782	AKR1C2	10	4987400	5018031	-	6461	protein_coding	aldo-keto reductase family 1 member C2 [Source:HGNC Symbol;Acc:HGNC:385]	-
ENSG00000091844	A1077_CDDP	504.041	-0.548368	2.23961e-05	0.000483382	RGS17	6	153004459	153131249	-	7899	protein_coding	regulator of G protein signaling 17 [Source:HGNC Symbol;Acc:HGNC:14088]	-
ENSG00000109881	A1078_CDDP	573.792	0.499008	2.27845e-05	0.000490836	CCDC34	11	27330827	27363868	-	3733	protein_coding	coiled-coil domain containing 34 [Source:HGNC Symbol;Acc:HGNC:25079]	-
ENSG00000123213	A1079_CDDP	3088.39	-0.289646	2.29384e-05	0.000493219	NLN	5	65722196	65871725	+	10948	protein_coding	neurolysin [Source:HGNC Symbol;Acc:HGNC:16058]	-
ENSG00000131462	A1080_CDDP	1631.85	0.357917	2.32883e-05	0.000499799	TUBG1	17	42609676	42615234	+	2411	protein_coding	tubulin gamma 1 [Source:HGNC Symbol;Acc:HGNC:12417]	-
ENSG00000149823	A1081_CDDP	1321.06	0.345313	2.40175e-05	0.00051448	VPS51	11	65089324	65111860	+	4878	protein_coding	VPS51, GARP complex subunit [Source:HGNC Symbol;Acc:HGNC:1172]	-
ENSG00000165757	A1082_CDDP	2052	0.321351	2.42983e-05	0.000519519	JCAD	10	30012800	30115494	-	9515	protein_coding	junctional cadherin 5 associated [Source:HGNC Symbol;Acc:HGNC:29283]	-
ENSG00000155506	A1083_CDDP	9370.75	-0.261935	2.45181e-05	0.000523236	LARP1	5	154712902	154817607	+	8492	protein_coding	La ribonucleoprotein domain family member 1 [Source:HGNC Symbol;Acc:HGNC:29531]	-
ENSG00000180776	A1084_CDDP	1529.85	-0.356802	2.49018e-05	0.000530432	ZDHHC20	13	21372573	21459370	-	5574	protein_coding	zinc finger DHHC-type containing 20 [Source:HGNC Symbol;Acc:HGNC:20749]	-
ENSG00000213639	A1085_CDDP	2666.15	-0.354871	2.49501e-05	0.00053047	PPP1CB	2	28751640	28802940	+	5760	protein_coding	protein phosphatase 1 catalytic subunit beta [Source:HGNC Symbol;Acc:HGNC:9282]	-
ENSG00000169738	A1086_CDDP	691.439	0.465696	2.61798e-05	0.000555576	DCXR	17	82035136	82037732	-	1902	protein_coding	dicarbonyl and L-xylulose reductase [Source:HGNC Symbol;Acc:HGNC:18985]	-
ENSG00000100241	A1087_CDDP	1805.39	0.359224	2.63434e-05	0.00055801	SBF1	22	50445000	50475024	-	9441	protein_coding	SET binding factor 1 [Source:HGNC Symbol;Acc:HGNC:10542]	-
ENSG00000055917	A1088_CDDP	2568.61	-0.319752	2.70059e-05	0.000570981	PUM2	2	20248691	20352234	-	6978	protein_coding	pumilio RNA binding family member 2 [Source:HGNC Symbol;Acc:HGNC:14958]	-
ENSG00000171552	A1089_CDDP	2540.01	0.289485	2.78275e-05	0.000587263	BCL2L1	20	31664452	31723989	-	3314	protein_coding	BCL2 like 1 [Source:HGNC Symbol;Acc:HGNC:992]	-
ENSG00000172409	A1090_CDDP	460.135	0.500301	2.83081e-05	0.000596302	CLP1	11	57648992	57661868	+	2793	protein_coding	cleavage and polyadenylation factor I subunit 1 [Source:HGNC Symbol;Acc:HGNC:16999]	-
ENSG00000153147	A1091_CDDP	2120.52	-0.339613	2.96317e-05	0.000621965	SMARCA5	4	143513463	143557486	+	8385	protein_coding	SWI/SNF related, matrix associated, actin dependent regulator of chromatin, subfamily a, member 5 [Source:HGNC Symbol;Acc:HGNC:11101]	-
ENSG00000187109	A1092_CDDP	19302.7	-0.269784	2.96356e-05	0.000621965	NAP1L1	12	76036587	76085033	-	17355	protein_coding	nucleosome assembly protein 1 like 1 [Source:HGNC Symbol;Acc:HGNC:7637]	-
ENSG00000172380	A1093_CDDP	5505.28	-0.272106	2.97819e-05	0.000623887	GNG12	1	67701466	67833467	-	4724	protein_coding	G protein subunit gamma 12 [Source:HGNC Symbol;Acc:HGNC:19663]	-
ENSG00000126709	A1094_CDDP	128.791	0.838532	3.00069e-05	0.000627448	IFI6	1	27666061	27672218	-	865	protein_coding	interferon alpha inducible protein 6 [Source:HGNC Symbol;Acc:HGNC:4054]	-
ENSG00000166897	A1095_CDDP	1258.04	0.381705	3.02974e-05	0.00063236	ELFN2	22	37367960	37427470	-	8782	protein_coding	extracellular leucine rich repeat and fibronectin type III domain containing 2 [Source:HGNC Symbol;Acc:HGNC:29396]	-
ENSG00000064490	A1096_CDDP	450.878	0.548692	3.03802e-05	0.00063293	RFXANK	19	19192229	19201869	+	2503	protein_coding	regulatory factor X associated ankyrin containing protein [Source:HGNC Symbol;Acc:HGNC:9987]	Others
ENSG00000171223	A1097_CDDP	721.503	0.440533	3.08374e-05	0.000641284	JUNB	19	12791496	12793315	+	1820	protein_coding	JunB proto-oncogene, AP-1 transcription factor subunit [Source:HGNC Symbol;Acc:HGNC:6205]	TF_bZIP
ENSG00000163808	A1098_CDDP	722.182	-0.457707	3.15723e-05	0.000655369	KIF15	3	44761717	44873376	+	5285	protein_coding	kinesin family member 15 [Source:HGNC Symbol;Acc:HGNC:17273]	-
ENSG00000167005	A1099_CDDP	3310.48	-0.283425	3.20093e-05	0.000663234	NUDT21	16	56429133	56452199	-	5954	protein_coding	nudix hydrolase 21 [Source:HGNC Symbol;Acc:HGNC:13870]	-
ENSG00000154930	A1100_CDDP	1539.44	0.349886	3.21763e-05	0.00066446	ACSS1	20	25006230	25058980	-	8691	protein_coding	acyl-CoA synthetase short chain family member 1 [Source:HGNC Symbol;Acc:HGNC:16091]	-
ENSG00000108819	A1101_CDDP	1785.89	0.317454	3.21852e-05	0.00066446	PPP1R9B	17	50133735	50150630	-	4298	protein_coding	protein phosphatase 1 regulatory subunit 9B [Source:HGNC Symbol;Acc:HGNC:9298]	-
ENSG00000219507	A1102_CDDP	227.491	-0.965296	3.28587e-05	0.000677132	FTH1P8	X	148052233	148052746	+	514	processed_pseudogene	ferritin heavy chain 1 pseudogene 8 [Source:HGNC Symbol;Acc:HGNC:3995]	-
ENSG00000179750	A1103_CDDP	665.203	0.496724	3.29687e-05	0.000677132	APOBEC3B	22	38982347	38992804	+	1896	protein_coding	apolipoprotein B mRNA editing enzyme catalytic subunit 3B [Source:HGNC Symbol;Acc:HGNC:17352]	-
ENSG00000186635	A1104_CDDP	1068.21	0.409316	3.29772e-05	0.000677132	ARAP1	11	72685069	72793599	-	9056	protein_coding	ArfGAP with RhoGAP domain, ankyrin repeat and PH domain 1 [Source:HGNC Symbol;Acc:HGNC:16925]	-
ENSG00000134970	A1105_CDDP	1273.76	-0.455586	3.33661e-05	0.000683884	TMED7	5	115613508	115632992	-	3894	protein_coding	transmembrane p24 trafficking protein 7 [Source:HGNC Symbol;Acc:HGNC:24253]	-
ENSG00000159210	A1106_CDDP	841.581	0.458935	3.37561e-05	0.000690636	SNF8	17	48929316	48945117	-	5270	protein_coding	SNF8, ESCRT-II complex subunit [Source:HGNC Symbol;Acc:HGNC:17028]	-
ENSG00000168243	A1107_CDDP	1332.22	-0.386708	3.38424e-05	0.000691162	GNG4	1	235547687	235650754	-	5401	protein_coding	G protein subunit gamma 4 [Source:HGNC Symbol;Acc:HGNC:4407]	-
ENSG00000123159	A1108_CDDP	1797.13	0.334186	3.41255e-05	0.000695696	GIPC1	19	14477760	14496149	-	4440	protein_coding	GIPC PDZ domain containing family member 1 [Source:HGNC Symbol;Acc:HGNC:1226]	-
ENSG00000057608	A1109_CDDP	4735.85	-0.278689	3.43948e-05	0.000699934	GDI2	10	5765223	5842132	-	4033	protein_coding	GDP dissociation inhibitor 2 [Source:HGNC Symbol;Acc:HGNC:4227]	-
ENSG00000136938	A1110_CDDP	7159.04	-0.345301	3.4755e-05	0.000706004	ANP32B	9	97983361	98015943	+	1850	protein_coding	acidic nuclear phosphoprotein 32 family member B [Source:HGNC Symbol;Acc:HGNC:16677]	-
ENSG00000174837	A1111_CDDP	641.38	0.426989	3.48932e-05	0.000706524	ADGRE1	19	6887566	6940459	+	3707	protein_coding	adhesion G protein-coupled receptor E1 [Source:HGNC Symbol;Acc:HGNC:3336]	-
ENSG00000169696	A1112_CDDP	658.58	0.446789	3.49046e-05	0.000706524	ASPSCR1	17	81976807	82017406	+	12097	protein_coding	ASPSCR1, UBX domain containing tether for SLC2A4 [Source:HGNC Symbol;Acc:HGNC:13825]	-
ENSG00000005889	A1113_CDDP	845.783	-0.471427	3.50635e-05	0.000708481	ZFX	X	24149173	24216255	+	9037	protein_coding	zinc finger protein X-linked [Source:HGNC Symbol;Acc:HGNC:12869]	zf-C2H2
ENSG00000065548	A1114_CDDP	3021.69	-0.30059	3.52384e-05	0.000710755	ZC3H15	2	186486156	186509363	+	3125	protein_coding	zinc finger CCCH-type containing 15 [Source:HGNC Symbol;Acc:HGNC:29528]	-
ENSG00000184371	A1115_CDDP	3886.5	0.296774	3.55379e-05	0.00071515	CSF1	1	109910242	109930992	+	5418	protein_coding	colony stimulating factor 1 [Source:HGNC Symbol;Acc:HGNC:2432]	-
ENSG00000114857	A1116_CDDP	1661.76	-0.336541	3.55818e-05	0.00071515	NKTR	3	42600614	42648741	+	17356	protein_coding	natural killer cell triggering receptor [Source:HGNC Symbol;Acc:HGNC:7833]	-
ENSG00000146828	A1117_CDDP	772.702	0.419831	3.60007e-05	0.000722295	SLC12A9	7	100826820	100867009	+	8894	protein_coding	solute carrier family 12 member 9 [Source:HGNC Symbol;Acc:HGNC:17435]	-
ENSG00000125652	A1118_CDDP	397.224	0.614066	3.65694e-05	0.000732032	ALKBH7	19	6372433	6375251	+	1455	protein_coding	alkB homolog 7 [Source:HGNC Symbol;Acc:HGNC:21306]	-
ENSG00000172831	A1119_CDDP	509.986	0.47718	3.66144e-05	0.000732032	CES2	16	66934444	66945096	+	5343	protein_coding	carboxylesterase 2 [Source:HGNC Symbol;Acc:HGNC:1864]	-
ENSG00000145860	A1120_CDDP	1780.25	-0.327913	3.6735e-05	0.000733157	RNF145	5	159157409	159210053	-	4614	protein_coding	ring finger protein 145 [Source:HGNC Symbol;Acc:HGNC:20853]	-
ENSG00000088836	A1121_CDDP	166.163	0.812783	3.76393e-05	0.000749891	SLC4A11	20	3227417	3239559	-	4346	protein_coding	solute carrier family 4 member 11 [Source:HGNC Symbol;Acc:HGNC:16438]	-
ENSG00000228716	A1122_CDDP	2111.59	-0.353065	3.82158e-05	0.000760048	DHFR	5	80626228	80654983	-	4409	protein_coding	dihydrofolate reductase [Source:HGNC Symbol;Acc:HGNC:2861]	-
ENSG00000164402	A1123_CDDP	758.136	0.420132	3.85611e-05	0.000765578	2022-09-08	5	132750817	132807241	-	7711	protein_coding	septin 8 [Source:HGNC Symbol;Acc:HGNC:16511]	-
ENSG00000125520	A1124_CDDP	2326.28	0.311765	3.86808e-05	0.000766619	SLC2A4RG	20	63739861	63743505	+	2244	protein_coding	SLC2A4 regulator [Source:HGNC Symbol;Acc:HGNC:15930]	Others
ENSG00000163071	A1125_CDDP	68.6466	1.09062	3.87941e-05	0.00076753	SPATA18	4	52051331	52097292	+	4941	protein_coding	spermatogenesis associated 18 [Source:HGNC Symbol;Acc:HGNC:29579]	-
ENSG00000145781	A1126_CDDP	318.124	-0.672565	3.9617e-05	0.000782452	COMMD10	5	116084991	116412762	+	2464	protein_coding	COMM domain containing 10 [Source:HGNC Symbol;Acc:HGNC:30201]	-
ENSG00000106665	A1127_CDDP	985.984	0.393443	4.00484e-05	0.000789605	CLIP2	7	74289475	74405943	+	7315	protein_coding	CAP-Gly domain containing linker protein 2 [Source:HGNC Symbol;Acc:HGNC:2586]	-
ENSG00000259917	A1128_CDDP	145.222	-0.975214	4.0141e-05	0.000790063	HNRNPLP2	15	34489002	34490571	-	1570	unprocessed_pseudogene	heterogeneous nuclear ribonucleoprotein L pseudogene 2 [Source:HGNC Symbol;Acc:HGNC:48747]	-
ENSG00000197070	A1129_CDDP	356.636	0.537801	4.12052e-05	0.000809612	ARRDC1	9	137605654	137615360	+	3821	protein_coding	arrestin domain containing 1 [Source:HGNC Symbol;Acc:HGNC:28633]	-
ENSG00000172667	A1130_CDDP	545.538	0.457458	4.13877e-05	0.000811798	ZMAT3	3	179017223	179072279	-	9646	protein_coding	zinc finger matrin-type 3 [Source:HGNC Symbol;Acc:HGNC:29983]	-
ENSG00000173145	A1131_CDDP	2075.27	-0.321477	4.15953e-05	0.000814468	NOC3L	10	94333226	94362959	-	4464	protein_coding	NOC3 like DNA replication regulator [Source:HGNC Symbol;Acc:HGNC:24034]	-
ENSG00000013306	A1132_CDDP	3190.07	0.27021	4.17909e-05	0.000816894	SLC25A39	17	44319625	44324870	-	3526	protein_coding	solute carrier family 25 member 39 [Source:HGNC Symbol;Acc:HGNC:24279]	-
ENSG00000127220	A1133_CDDP	145.528	0.776087	4.18789e-05	0.000817212	ABHD8	19	17292131	17310236	-	2210	protein_coding	abhydrolase domain containing 8 [Source:HGNC Symbol;Acc:HGNC:23759]	-
ENSG00000120800	A1134_CDDP	2966.47	-0.358711	4.23927e-05	0.000824306	UTP20	12	101280109	101386616	+	10024	protein_coding	UTP20, small subunit processome component [Source:HGNC Symbol;Acc:HGNC:17897]	-
ENSG00000172037	A1135_CDDP	1244.3	0.394044	4.24425e-05	0.000824306	LAMB2	3	49121114	49133118	-	6865	protein_coding	laminin subunit beta 2 [Source:HGNC Symbol;Acc:HGNC:6487]	-
ENSG00000101166	A1136_CDDP	2395.55	-0.322651	4.24594e-05	0.000824306	PRELID3B	20	59033145	59042909	-	2977	protein_coding	PRELI domain containing 3B [Source:HGNC Symbol;Acc:HGNC:15892]	-
ENSG00000177119	A1137_CDDP	2356.99	-0.331565	4.30329e-05	0.000834019	ANO6	12	45215987	45440404	+	8235	protein_coding	anoctamin 6 [Source:HGNC Symbol;Acc:HGNC:25240]	-
ENSG00000134987	A1138_CDDP	1113.44	-0.400148	4.3665e-05	0.000844832	WDR36	5	111091716	111130502	+	7656	protein_coding	WD repeat domain 36 [Source:HGNC Symbol;Acc:HGNC:30696]	-
ENSG00000224861	A1139_CDDP	311.655	-0.682538	4.4673e-05	0.00086287	YBX1P1	14	66012830	66013789	-	960	processed_pseudogene	Y-box binding protein 1 pseudogene 1 [Source:HGNC Symbol;Acc:HGNC:8015]	-
ENSG00000145506	A1140_CDDP	247.383	0.700881	4.49424e-05	0.000866604	NKD2	5	1008829	1038943	+	2885	protein_coding	naked cuticle homolog 2 [Source:HGNC Symbol;Acc:HGNC:17046]	-
ENSG00000071054	A1141_CDDP	4773.42	0.25272	4.5454e-05	0.00087499	MAP4K4	2	101696850	101894689	+	11961	protein_coding	mitogen-activated protein kinase kinase kinase kinase 4 [Source:HGNC Symbol;Acc:HGNC:6866]	-
ENSG00000013364	A1142_CDDP	3108.7	0.304978	4.62827e-05	0.000889439	MVP	16	29820394	29848039	+	6141	protein_coding	major vault protein [Source:HGNC Symbol;Acc:HGNC:7531]	-
ENSG00000112667	A1143_CDDP	556.517	0.629591	4.67136e-05	0.000896208	DNPH1	6	43225629	43229484	-	1250	protein_coding	2'-deoxynucleoside 5'-phosphate N-hydrolase 1 [Source:HGNC Symbol;Acc:HGNC:21218]	-
ENSG00000106992	A1144_CDDP	60.5726	1.12317	4.73678e-05	0.000907232	AK1	9	127866480	127877743	-	2667	protein_coding	adenylate kinase 1 [Source:HGNC Symbol;Acc:HGNC:361]	-
ENSG00000247903	A1145_CDDP	199.661	0.687515	4.76239e-05	0.000910607	AC024896.1	12	26971586	26979582	+	2549	antisense	novel transcript, antisense to TM7SF3	-
ENSG00000188015	A1146_CDDP	224.156	0.653476	4.77464e-05	0.000911421	S100A3	1	153547329	153549372	-	955	protein_coding	S100 calcium binding protein A3 [Source:HGNC Symbol;Acc:HGNC:10493]	-
ENSG00000004059	A1147_CDDP	1067.67	0.364791	4.78849e-05	0.000912536	ARF5	7	127588345	127591705	+	1871	protein_coding	ADP ribosylation factor 5 [Source:HGNC Symbol;Acc:HGNC:658]	-
ENSG00000163235	A1148_CDDP	1039.65	0.365374	4.79916e-05	0.000913043	TGFA	2	70447280	70554193	-	4963	protein_coding	transforming growth factor alpha [Source:HGNC Symbol;Acc:HGNC:11765]	-
ENSG00000099849	A1149_CDDP	695.753	0.425441	4.81909e-05	0.000915218	RASSF7	11	560404	564021	+	2492	protein_coding	Ras association domain family member 7 [Source:HGNC Symbol;Acc:HGNC:1166]	-
ENSG00000116199	A1150_CDDP	1353.39	-0.395582	4.82666e-05	0.000915218	FAM20B	1	179025804	179076562	+	6039	protein_coding	FAM20B, glycosaminoglycan xylosylkinase [Source:HGNC Symbol;Acc:HGNC:23017]	-
ENSG00000155380	A1151_CDDP	1976.78	-0.313076	4.84007e-05	0.000916074	SLC16A1	1	112911847	112957013	-	5312	protein_coding	solute carrier family 16 member 1 [Source:HGNC Symbol;Acc:HGNC:10922]	-
ENSG00000160796	A1152_CDDP	1096.05	0.360603	4.84725e-05	0.000916074	NBEAL2	3	46979683	47009703	+	9819	protein_coding	neurobeachin like 2 [Source:HGNC Symbol;Acc:HGNC:31928]	-
ENSG00000128342	A1153_CDDP	1677.2	0.313558	4.86697e-05	0.000917082	LIF	22	30240447	30246851	-	3969	protein_coding	LIF, interleukin 6 family cytokine [Source:HGNC Symbol;Acc:HGNC:6596]	-
ENSG00000100612	A1154_CDDP	641.649	0.450136	4.86868e-05	0.000917082	DHRS7	14	60144120	60169856	-	3248	protein_coding	dehydrogenase/reductase 7 [Source:HGNC Symbol;Acc:HGNC:21524]	-
ENSG00000196072	A1155_CDDP	1730.31	0.387576	4.87763e-05	0.000917252	BLOC1S2	10	100273280	100286712	-	2943	protein_coding	biogenesis of lysosomal organelles complex 1 subunit 2 [Source:HGNC Symbol;Acc:HGNC:20984]	-
ENSG00000268205	A1156_CDDP	370.671	-0.731879	4.90018e-05	0.000919206	AC005261.1	19	57304305	57308562	+	4258	lincRNA	novel transcript	-
ENSG00000160703	A1157_CDDP	217.166	0.665156	4.90416e-05	0.000919206	NLRX1	11	119166568	119184016	+	5320	protein_coding	NLR family member X1 [Source:HGNC Symbol;Acc:HGNC:29890]	-
ENSG00000198959	A1158_CDDP	1453.7	0.36274	4.99012e-05	0.000933782	TGM2	20	38127387	38166578	-	8036	protein_coding	transglutaminase 2 [Source:HGNC Symbol;Acc:HGNC:11778]	-
ENSG00000163605	A1159_CDDP	1576.48	-0.335784	5.09531e-05	0.000951903	PPP4R2	3	72996785	73069199	+	5964	protein_coding	protein phosphatase 4 regulatory subunit 2 [Source:HGNC Symbol;Acc:HGNC:18296]	-
ENSG00000119335	A1160_CDDP	11168.4	-0.288849	5.1582e-05	0.000962076	SET	9	128683424	128696400	+	4355	protein_coding	SET nuclear proto-oncogene [Source:HGNC Symbol;Acc:HGNC:10760]	-
ENSG00000130529	A1161_CDDP	391.298	0.514866	5.33723e-05	0.000993841	TRPM4	19	49157741	49211836	+	6604	protein_coding	transient receptor potential cation channel subfamily M member 4 [Source:HGNC Symbol;Acc:HGNC:17993]	-
ENSG00000258441	A1162_CDDP	595.061	-0.496937	5.37326e-05	0.000998918	LINC00641	14	21200079	21206900	-	5715	processed_transcript	long intergenic non-protein coding RNA 641 [Source:HGNC Symbol;Acc:HGNC:27511]	-
ENSG00000151689	A1163_CDDP	340.754	0.533269	5.48346e-05	0.00101774	INPP1	2	190343470	190371665	+	3676	protein_coding	inositol polyphosphate-1-phosphatase [Source:HGNC Symbol;Acc:HGNC:6071]	-
ENSG00000089723	A1164_CDDP	764.165	0.426119	5.52992e-05	0.0010247	OTUB2	14	94026329	94048930	+	4252	protein_coding	OTU deubiquitinase, ubiquitin aldehyde binding 2 [Source:HGNC Symbol;Acc:HGNC:20351]	-
ENSG00000126088	A1165_CDDP	922.581	0.391058	5.56202e-05	0.00102878	UROD	1	45012147	45015575	+	2908	protein_coding	uroporphyrinogen decarboxylase [Source:HGNC Symbol;Acc:HGNC:12591]	-
ENSG00000159231	A1166_CDDP	160.906	0.763579	5.56999e-05	0.00102878	CBR3	21	36134912	36146566	+	1169	protein_coding	carbonyl reductase 3 [Source:HGNC Symbol;Acc:HGNC:1549]	-
ENSG00000165244	A1167_CDDP	1243.93	-0.3925	5.59992e-05	0.00103263	ZNF367	9	96385941	96418329	-	3646	protein_coding	zinc finger protein 367 [Source:HGNC Symbol;Acc:HGNC:18320]	zf-C2H2
ENSG00000135318	A1168_CDDP	1342.92	-0.372698	5.66876e-05	0.00104332	NT5E	6	85449584	85495791	+	4533	protein_coding	5'-nucleotidase ecto [Source:HGNC Symbol;Acc:HGNC:8021]	-
ENSG00000204264	A1169_CDDP	554.264	0.466959	5.67618e-05	0.00104332	PSMB8	6	32840717	32844703	-	2997	protein_coding	proteasome subunit beta 8 [Source:HGNC Symbol;Acc:HGNC:9545]	-
ENSG00000068137	A1170_CDDP	620.773	0.436246	5.70217e-05	0.00104641	PLEKHH3	17	42667914	42676994	-	4803	protein_coding	pleckstrin homology, MyTH4 and FERM domain containing H3 [Source:HGNC Symbol;Acc:HGNC:26105]	-
ENSG00000105810	A1171_CDDP	3564.38	-0.331561	5.72241e-05	0.00104843	CDK6	7	92604921	92836594	-	12260	protein_coding	cyclin dependent kinase 6 [Source:HGNC Symbol;Acc:HGNC:1777]	-
ENSG00000175602	A1172_CDDP	1609.57	0.335781	5.7614e-05	0.00105249	CCDC85B	11	65890112	65891635	+	1524	protein_coding	coiled-coil domain containing 85B [Source:HGNC Symbol;Acc:HGNC:24926]	-
ENSG00000160223	A1173_CDDP	110.415	0.905239	5.76301e-05	0.00105249	ICOSLG	21	44217014	44240966	-	9341	protein_coding	inducible T cell costimulator ligand [Source:HGNC Symbol;Acc:HGNC:17087]	-
ENSG00000107281	A1174_CDDP	725.814	0.417006	5.81678e-05	0.00106022	NPDC1	9	137039470	137046203	-	2737	protein_coding	neural proliferation, differentiation and control 1 [Source:HGNC Symbol;Acc:HGNC:7899]	-
ENSG00000187164	A1175_CDDP	2533.5	-0.315705	5.82394e-05	0.00106022	SHTN1	10	116881482	117126586	-	8247	protein_coding	shootin 1 [Source:HGNC Symbol;Acc:HGNC:29319]	-
ENSG00000142661	A1176_CDDP	305.404	0.562169	6.03403e-05	0.00109671	MYOM3	1	24056035	24112175	-	9254	protein_coding	myomesin 3 [Source:HGNC Symbol;Acc:HGNC:26679]	-
ENSG00000186480	A1177_CDDP	3944.32	-0.306008	6.0568e-05	0.0010991	INSIG1	7	155297776	155310235	+	3650	protein_coding	insulin induced gene 1 [Source:HGNC Symbol;Acc:HGNC:6083]	-
ENSG00000198585	A1178_CDDP	904.632	0.398586	6.0714e-05	0.00109999	NUDT16	3	131381671	131388830	+	7029	protein_coding	nudix hydrolase 16 [Source:HGNC Symbol;Acc:HGNC:26442]	-
ENSG00000145901	A1179_CDDP	4220.56	0.25629	6.13817e-05	0.00111033	TNIP1	5	151029945	151093577	-	5793	protein_coding	TNFAIP3 interacting protein 1 [Source:HGNC Symbol;Acc:HGNC:16903]	-
ENSG00000025708	A1180_CDDP	661.927	0.451489	6.15873e-05	0.00111228	TYMP	22	50525752	50530056	-	3320	protein_coding	thymidine phosphorylase [Source:HGNC Symbol;Acc:HGNC:3148]	-
ENSG00000137807	A1181_CDDP	3685.4	-0.277475	6.21719e-05	0.00112106	KIF23	15	69414246	69448427	+	6576	protein_coding	kinesin family member 23 [Source:HGNC Symbol;Acc:HGNC:6392]	-
ENSG00000255248	A1182_CDDP	453.174	-0.543342	6.24607e-05	0.00112449	MIR100HG	11	122028327	122556721	-	19385	processed_transcript	mir-100-let-7a-2-mir-125b-1 cluster host gene [Source:HGNC Symbol;Acc:HGNC:39522]	-
ENSG00000070214	A1183_CDDP	2250.61	-0.312865	6.32599e-05	0.00113659	SLC44A1	9	105244622	105439171	+	12172	protein_coding	solute carrier family 44 member 1 [Source:HGNC Symbol;Acc:HGNC:18798]	-
ENSG00000169733	A1184_CDDP	312.24	0.54938	6.33321e-05	0.00113659	RFNG	17	82047902	82051831	-	3865	protein_coding	RFNG O-fucosylpeptide 3-beta-N-acetylglucosaminyltransferase [Source:HGNC Symbol;Acc:HGNC:9974]	-
ENSG00000113356	A1185_CDDP	776.654	-0.437186	6.35684e-05	0.00113903	POLR3G	5	90471748	90514553	+	4019	protein_coding	RNA polymerase III subunit G [Source:HGNC Symbol;Acc:HGNC:30075]	-
ENSG00000099364	A1186_CDDP	800.516	0.391723	6.47521e-05	0.00115842	FBXL19	16	30923055	30948783	+	4340	protein_coding	F-box and leucine rich repeat protein 19 [Source:HGNC Symbol;Acc:HGNC:25300]	-
ENSG00000117399	A1187_CDDP	7453.52	-0.235484	6.53476e-05	0.00116724	CDC20	1	43358955	43363203	+	2038	protein_coding	cell division cycle 20 [Source:HGNC Symbol;Acc:HGNC:1723]	-
ENSG00000095906	A1188_CDDP	720.071	0.406665	6.59102e-05	0.00117545	NUBP2	16	1782901	1789191	+	4983	protein_coding	nucleotide binding protein 2 [Source:HGNC Symbol;Acc:HGNC:8042]	-
ENSG00000125746	A1189_CDDP	627.363	0.443274	6.65042e-05	0.00118277	EML2	19	45606994	45645629	-	8224	protein_coding	echinoderm microtubule associated protein like 2 [Source:HGNC Symbol;Acc:HGNC:18035]	-
ENSG00000065613	A1190_CDDP	3495.12	-0.280529	6.65284e-05	0.00118277	SLK	10	103967201	104029233	+	7974	protein_coding	STE20 like kinase [Source:HGNC Symbol;Acc:HGNC:11088]	-
ENSG00000093000	A1191_CDDP	2164.48	-0.304025	6.76422e-05	0.0012007	NUP50	22	45163841	45188015	+	8318	protein_coding	nucleoporin 50 [Source:HGNC Symbol;Acc:HGNC:8065]	-
ENSG00000163597	A1192_CDDP	2369.59	-0.328375	6.85061e-05	0.00121414	SNHG16	17	76557766	76565348	+	5362	processed_transcript	small nucleolar RNA host gene 16 [Source:HGNC Symbol;Acc:HGNC:44352]	-
ENSG00000064687	A1193_CDDP	424.828	0.506243	6.89301e-05	0.00121976	ABCA7	19	1040101	1065572	+	8367	protein_coding	ATP binding cassette subfamily A member 7 [Source:HGNC Symbol;Acc:HGNC:37]	-
ENSG00000157111	A1194_CDDP	228.352	0.638854	6.9442e-05	0.00122692	TMEM171	5	73120292	73131817	+	1535	protein_coding	transmembrane protein 171 [Source:HGNC Symbol;Acc:HGNC:27031]	-
ENSG00000115419	A1195_CDDP	3627.05	-0.283623	6.9811e-05	0.00123153	GLS	2	190880827	190965552	+	9827	protein_coding	glutaminase [Source:HGNC Symbol;Acc:HGNC:4331]	-
ENSG00000184445	A1196_CDDP	1634.36	-0.326395	7.03773e-05	0.0012396	KNTC1	12	122527246	122626396	+	11325	protein_coding	kinetochore associated 1 [Source:HGNC Symbol;Acc:HGNC:17255]	-
ENSG00000101868	A1197_CDDP	679.586	-0.468872	7.05836e-05	0.00124131	POLA1	X	24693919	24996986	+	6336	protein_coding	DNA polymerase alpha 1, catalytic subunit [Source:HGNC Symbol;Acc:HGNC:9173]	-
ENSG00000146731	A1198_CDDP	11416.1	-0.243396	7.10484e-05	0.00124756	CCT6A	7	56051630	56063989	+	3901	protein_coding	chaperonin containing TCP1 subunit 6A [Source:HGNC Symbol;Acc:HGNC:1620]	-
ENSG00000105355	A1199_CDDP	4193.2	0.271877	7.17812e-05	0.00125849	PLIN3	19	4838341	4867768	-	2813	protein_coding	perilipin 3 [Source:HGNC Symbol;Acc:HGNC:16893]	-
ENSG00000166197	A1200_CDDP	8121.09	-0.270032	7.19248e-05	0.00125907	NOLC1	10	102152176	102163871	+	3970	protein_coding	nucleolar and coiled-body phosphoprotein 1 [Source:HGNC Symbol;Acc:HGNC:15608]	-
ENSG00000099385	A1201_CDDP	339.271	0.590792	7.26381e-05	0.00126961	BCL7C	16	30833626	30894960	-	4398	protein_coding	BCL tumor suppressor 7C [Source:HGNC Symbol;Acc:HGNC:1006]	-
ENSG00000009954	A1202_CDDP	5727.45	-0.250608	7.30062e-05	0.00127409	BAZ1B	7	73440398	73522278	-	7053	protein_coding	bromodomain adjacent to zinc finger domain 1B [Source:HGNC Symbol;Acc:HGNC:961]	-
ENSG00000159314	A1203_CDDP	677.549	0.417174	7.47036e-05	0.00130017	ARHGAP27	17	45393902	45434421	-	10426	protein_coding	Rho GTPase activating protein 27 [Source:HGNC Symbol;Acc:HGNC:31813]	-
ENSG00000165802	A1204_CDDP	1847.9	0.300417	7.47288e-05	0.00130017	NSMF	9	137447573	137459334	-	4912	protein_coding	NMDA receptor synaptonuclear signaling and neuronal migration factor [Source:HGNC Symbol;Acc:HGNC:29843]	-
ENSG00000163938	A1205_CDDP	2913.79	-0.294797	7.53427e-05	0.00130885	GNL3	3	52681156	52694492	+	3318	protein_coding	G protein nucleolar 3 [Source:HGNC Symbol;Acc:HGNC:29931]	-
ENSG00000177853	A1206_CDDP	1030.04	-0.400428	7.69418e-05	0.00133459	ZNF518A	10	96129715	96205288	+	10891	protein_coding	zinc finger protein 518A [Source:HGNC Symbol;Acc:HGNC:29009]	-
ENSG00000168283	A1207_CDDP	1220.64	-0.356639	7.7306e-05	0.00133887	BMI1	10	22321211	22331484	+	4283	protein_coding	BMI1 proto-oncogene, polycomb ring finger [Source:HGNC Symbol;Acc:HGNC:1066]	-
ENSG00000163932	A1208_CDDP	445.529	0.467924	7.76861e-05	0.00134342	PRKCD	3	53156009	53192717	+	3396	protein_coding	protein kinase C delta [Source:HGNC Symbol;Acc:HGNC:9399]	-
ENSG00000185000	A1209_CDDP	435.709	0.506174	7.80292e-05	0.0013473	DGAT1	8	144314584	144326910	-	4131	protein_coding	diacylglycerol O-acyltransferase 1 [Source:HGNC Symbol;Acc:HGNC:2843]	-
ENSG00000128228	A1210_CDDP	734.61	0.447233	7.90616e-05	0.00136306	SDF2L1	22	21642261	21644298	+	1099	protein_coding	stromal cell derived factor 2 like 1 [Source:HGNC Symbol;Acc:HGNC:10676]	-
ENSG00000074695	A1211_CDDP	3217.85	-0.281976	7.95309e-05	0.00136909	LMAN1	18	59327823	59359962	-	6767	protein_coding	lectin, mannose binding 1 [Source:HGNC Symbol;Acc:HGNC:6631]	-
ENSG00000166200	A1212_CDDP	1804.16	-0.348664	8.10077e-05	0.00139123	COPS2	15	49106068	49155661	-	7510	protein_coding	COP9 signalosome subunit 2 [Source:HGNC Symbol;Acc:HGNC:30747]	-
ENSG00000140545	A1213_CDDP	438.591	0.475223	8.10615e-05	0.00139123	MFGE8	15	88898683	88913411	-	6837	protein_coding	milk fat globule-EGF factor 8 protein [Source:HGNC Symbol;Acc:HGNC:7036]	-
ENSG00000187555	A1214_CDDP	2876.94	-0.295071	8.13186e-05	0.00139354	USP7	16	8892094	8964514	-	7969	protein_coding	ubiquitin specific peptidase 7 [Source:HGNC Symbol;Acc:HGNC:12630]	-
ENSG00000171346	A1215_CDDP	117.063	0.827372	8.19244e-05	0.00140182	KRT15	17	41513743	41522529	-	7069	protein_coding	keratin 15 [Source:HGNC Symbol;Acc:HGNC:6421]	-
ENSG00000170759	A1216_CDDP	5587.73	-0.260845	8.2366e-05	0.00140726	KIF5B	10	32009010	32056431	-	5877	protein_coding	kinesin family member 5B [Source:HGNC Symbol;Acc:HGNC:6324]	-
ENSG00000249115	A1217_CDDP	642.804	0.428074	8.26131e-05	0.00140937	HAUS5	19	35612744	35625349	+	5075	protein_coding	HAUS augmin like complex subunit 5 [Source:HGNC Symbol;Acc:HGNC:29130]	-
ENSG00000179115	A1218_CDDP	2343.06	0.279134	8.29019e-05	0.00141218	FARSA	19	12922479	12934037	-	2435	protein_coding	phenylalanyl-tRNA synthetase subunit alpha [Source:HGNC Symbol;Acc:HGNC:3592]	-
ENSG00000090060	A1219_CDDP	4888.74	-0.280393	8.32509e-05	0.00141601	PAPOLA	14	96501433	96567111	+	12766	protein_coding	poly(A) polymerase alpha [Source:HGNC Symbol;Acc:HGNC:14981]	-
ENSG00000163453	A1220_CDDP	85.6537	0.972318	8.36507e-05	0.00142069	IGFBP7	4	57030773	57110385	-	1930	protein_coding	insulin like growth factor binding protein 7 [Source:HGNC Symbol;Acc:HGNC:5476]	-
ENSG00000142864	A1221_CDDP	14422.1	-0.224939	8.41978e-05	0.0014262	SERBP1	1	67407810	67430415	-	7676	protein_coding	SERPINE1 mRNA binding protein 1 [Source:HGNC Symbol;Acc:HGNC:17860]	-
ENSG00000118785	A1222_CDDP	4542.04	-0.284483	8.42255e-05	0.0014262	SPP1	4	87975650	87983426	+	2321	protein_coding	secreted phosphoprotein 1 [Source:HGNC Symbol;Acc:HGNC:11255]	-
ENSG00000123064	A1223_CDDP	2779.54	0.275446	8.45608e-05	0.00142975	DDX54	12	113157174	113185479	-	5064	protein_coding	DEAD-box helicase 54 [Source:HGNC Symbol;Acc:HGNC:20084]	-
ENSG00000111725	A1224_CDDP	741.861	0.396107	8.48195e-05	0.001432	PRKAB1	12	119667753	119681630	+	6246	protein_coding	protein kinase AMP-activated non-catalytic subunit beta 1 [Source:HGNC Symbol;Acc:HGNC:9378]	-
ENSG00000143774	A1225_CDDP	1626.06	0.378773	8.51787e-05	0.00143594	GUK1	1	228139962	228148984	+	4725	protein_coding	guanylate kinase 1 [Source:HGNC Symbol;Acc:HGNC:4693]	-
ENSG00000110046	A1226_CDDP	811.332	0.410399	8.62095e-05	0.00145117	ATG2A	11	64894546	64917248	-	7870	protein_coding	autophagy related 2A [Source:HGNC Symbol;Acc:HGNC:29028]	-
ENSG00000102901	A1227_CDDP	556.184	0.503944	8.70066e-05	0.00146118	CENPT	16	67828157	67847811	-	5539	protein_coding	centromere protein T [Source:HGNC Symbol;Acc:HGNC:25787]	-
ENSG00000160957	A1228_CDDP	1180.94	0.350162	8.70604e-05	0.00146118	RECQL4	8	144511288	144517845	-	4236	protein_coding	RecQ like helicase 4 [Source:HGNC Symbol;Acc:HGNC:9949]	-
ENSG00000167191	A1229_CDDP	1090.67	0.363096	8.81085e-05	0.00147659	GPRC5B	16	19856691	19886167	-	6667	protein_coding	G protein-coupled receptor class C group 5 member B [Source:HGNC Symbol;Acc:HGNC:13308]	-
ENSG00000104522	A1230_CDDP	1181.07	0.340596	8.84912e-05	0.00148083	TSTA3	8	143612618	143618048	-	3622	protein_coding	tissue specific transplantation antigen P35B [Source:HGNC Symbol;Acc:HGNC:12390]	-
ENSG00000126456	A1231_CDDP	1443.18	0.336213	8.95056e-05	0.00149561	IRF3	19	49659569	49665875	-	3794	protein_coding	interferon regulatory factor 3 [Source:HGNC Symbol;Acc:HGNC:6118]	IRF
ENSG00000240036	A1232_CDDP	79.4275	-1.46527	9.02276e-05	0.00150547	AC104563.1	11	27581680	27582055	+	376	processed_pseudogene	novel pseudogene	-
ENSG00000090097	A1233_CDDP	564.122	0.464908	9.1053e-05	0.00151702	PCBP4	3	51957454	51974016	-	3738	protein_coding	poly(rC) binding protein 4 [Source:HGNC Symbol;Acc:HGNC:8652]	-
ENSG00000100911	A1234_CDDP	2771.1	0.352186	9.16109e-05	0.00152294	PSME2	14	24143362	24147570	-	3582	protein_coding	proteasome activator subunit 2 [Source:HGNC Symbol;Acc:HGNC:9569]	-
ENSG00000167460	A1235_CDDP	8966.72	-0.230996	9.16755e-05	0.00152294	TPM4	19	16067021	16103005	+	8632	protein_coding	tropomyosin 4 [Source:HGNC Symbol;Acc:HGNC:12013]	-
ENSG00000179630	A1236_CDDP	203.608	0.639897	9.22857e-05	0.00153084	LACC1	13	43879284	43893932	+	4550	protein_coding	laccase domain containing 1 [Source:HGNC Symbol;Acc:HGNC:26789]	-
ENSG00000134825	A1237_CDDP	630.603	0.565218	9.33007e-05	0.00154543	TMEM258	11	61768501	61792802	-	3068	protein_coding	transmembrane protein 258 [Source:HGNC Symbol;Acc:HGNC:1164]	-
ENSG00000123143	A1238_CDDP	3264.71	0.325288	9.41406e-05	0.00155708	PKN1	19	14433053	14471867	+	4606	protein_coding	protein kinase N1 [Source:HGNC Symbol;Acc:HGNC:9405]	-
ENSG00000146729	A1239_CDDP	910.842	-0.394546	9.59358e-05	0.00158339	NIPSNAP2	7	55951793	56000181	+	5651	protein_coding	nipsnap homolog 2 [Source:HGNC Symbol;Acc:HGNC:4179]	-
ENSG00000102081	A1240_CDDP	1333.04	-0.347433	9.60095e-05	0.00158339	FMR1	X	147911951	147951125	+	8919	protein_coding	fragile X mental retardation 1 [Source:HGNC Symbol;Acc:HGNC:3775]	-
ENSG00000128915	A1241_CDDP	1529.91	-0.333184	9.62671e-05	0.00158535	ICE2	15	60419609	60479160	-	16010	protein_coding	interactor of little elongation complex ELL subunit 2 [Source:HGNC Symbol;Acc:HGNC:29885]	-
ENSG00000116285	A1242_CDDP	2209.31	-0.294878	9.81829e-05	0.00161456	ERRFI1	1	8004404	8026308	-	4186	protein_coding	ERBB receptor feedback inhibitor 1 [Source:HGNC Symbol;Acc:HGNC:18185]	-
ENSG00000152102	A1243_CDDP	4967.64	-0.24526	9.84249e-05	0.00161621	FAM168B	2	131047876	131093460	-	5435	protein_coding	family with sequence similarity 168 member B [Source:HGNC Symbol;Acc:HGNC:27016]	-
ENSG00000237973	A1244_CDDP	544.947	-0.506576	0.000100164	0.0016424	MTCO1P12	1	631074	632616	+	1543	unprocessed_pseudogene	MT-CO1 pseudogene 12 [Source:HGNC Symbol;Acc:HGNC:52014]	-
ENSG00000085063	A1245_CDDP	4697.47	-0.24766	0.000100714	0.00164904	CD59	11	33703010	33736491	-	10358	protein_coding	CD59 molecule (CD59 blood group) [Source:HGNC Symbol;Acc:HGNC:1689]	-
ENSG00000125944	A1246_CDDP	7489.14	-0.252977	0.000100959	0.00165068	HNRNPR	1	23303771	23344336	-	8676	protein_coding	heterogeneous nuclear ribonucleoprotein R [Source:HGNC Symbol;Acc:HGNC:5047]	-
ENSG00000168813	A1247_CDDP	1524.64	-0.347077	0.000101269	0.00165339	ZNF507	19	32345594	32387667	+	11239	protein_coding	zinc finger protein 507 [Source:HGNC Symbol;Acc:HGNC:23783]	zf-C2H2
ENSG00000106299	A1248_CDDP	1210.84	-0.385316	0.000101473	0.00165435	WASL	7	123681935	123749067	-	4435	protein_coding	Wiskott-Aldrich syndrome like [Source:HGNC Symbol;Acc:HGNC:12735]	-
ENSG00000237886	A1249_CDDP	37.9482	1.33949	0.000102589	0.00166945	NALT1	9	136546212	136549893	+	1088	antisense	NOTCH1 associated lncRNA in T cell acute lymphoblastic leukemia 1 [Source:HGNC Symbol;Acc:HGNC:51192]	-
ENSG00000122376	A1250_CDDP	1681.33	-0.343907	0.000102692	0.00166945	SHLD2	10	87094161	87191468	+	4242	protein_coding	shieldin complex subunit 2 [Source:HGNC Symbol;Acc:HGNC:28773]	-
ENSG00000182054	A1251_CDDP	2199.18	0.279973	0.000103085	0.00167344	IDH2	15	90083045	90102504	-	2814	protein_coding	isocitrate dehydrogenase (NADP(+)) 2, mitochondrial [Source:HGNC Symbol;Acc:HGNC:5383]	-
ENSG00000164889	A1252_CDDP	5999.85	0.247345	0.000104573	0.00169519	SLC4A2	7	151057210	151076527	+	7590	protein_coding	solute carrier family 4 member 2 [Source:HGNC Symbol;Acc:HGNC:11028]	-
ENSG00000164877	A1253_CDDP	563.316	0.42112	0.000105888	0.0017118	MICALL2	7	1428465	1459502	-	8843	protein_coding	MICAL like 2 [Source:HGNC Symbol;Acc:HGNC:29672]	-
ENSG00000272398	A1254_CDDP	1533.68	0.305842	0.000105898	0.0017118	CD24	6	106969831	106975627	-	3097	protein_coding	CD24 molecule [Source:HGNC Symbol;Acc:HGNC:1645]	-
ENSG00000100401	A1255_CDDP	7056.89	0.240546	0.000108554	0.00174733	RANGAP1	22	41245611	41286251	-	5348	protein_coding	Ran GTPase activating protein 1 [Source:HGNC Symbol;Acc:HGNC:9854]	-
ENSG00000160271	A1256_CDDP	77.4434	0.948796	0.000108585	0.00174733	RALGDS	9	133097720	133149334	-	7584	protein_coding	ral guanine nucleotide dissociation stimulator [Source:HGNC Symbol;Acc:HGNC:9842]	-
ENSG00000182963	A1257_CDDP	2091.46	-0.299313	0.000108625	0.00174733	GJC1	17	44798448	44830816	-	8660	protein_coding	gap junction protein gamma 1 [Source:HGNC Symbol;Acc:HGNC:4280]	-
ENSG00000111786	A1258_CDDP	2337.46	0.418007	0.000108833	0.00174733	SRSF9	12	120461668	120469793	-	3744	protein_coding	serine and arginine rich splicing factor 9 [Source:HGNC Symbol;Acc:HGNC:10791]	-
ENSG00000213722	A1259_CDDP	659.688	0.413689	0.000108863	0.00174733	DDAH2	6	31727038	31730617	-	2538	protein_coding	dimethylarginine dimethylaminohydrolase 2 [Source:HGNC Symbol;Acc:HGNC:2716]	-
ENSG00000198924	A1260_CDDP	1095.36	-0.382048	0.000110559	0.0017707	DCLRE1A	10	113834725	113854383	-	4600	protein_coding	DNA cross-link repair 1A [Source:HGNC Symbol;Acc:HGNC:17660]	-
ENSG00000198625	A1261_CDDP	896.039	-0.409098	0.00011063	0.0017707	MDM4	1	204516379	204558120	+	11008	protein_coding	MDM4, p53 regulator [Source:HGNC Symbol;Acc:HGNC:6974]	-
ENSG00000164163	A1262_CDDP	3900.13	-0.302458	0.000111373	0.0017801	ABCE1	4	145097932	145129179	+	6265	protein_coding	ATP binding cassette subfamily E member 1 [Source:HGNC Symbol;Acc:HGNC:69]	-
ENSG00000100151	A1263_CDDP	228.279	0.626219	0.000111715	0.00178174	PICK1	22	38056311	38075701	+	4371	protein_coding	protein interacting with PRKCA 1 [Source:HGNC Symbol;Acc:HGNC:9394]	-
ENSG00000127838	A1264_CDDP	783.467	0.425964	0.000111789	0.00178174	PNKD	2	218270392	218346793	+	5184	protein_coding	PNKD, MBL domain containing [Source:HGNC Symbol;Acc:HGNC:9153]	-
ENSG00000165915	A1265_CDDP	454.166	0.464182	0.000113691	0.00180953	SLC39A13	11	47407132	47416501	+	4584	protein_coding	solute carrier family 39 member 13 [Source:HGNC Symbol;Acc:HGNC:20859]	-
ENSG00000075240	A1266_CDDP	280.431	0.550819	0.000114859	0.00182557	GRAMD4	22	46576012	46679790	+	4885	protein_coding	GRAM domain containing 4 [Source:HGNC Symbol;Acc:HGNC:29113]	-
ENSG00000123505	A1267_CDDP	3909.94	-0.280858	0.000115872	0.0018367	AMD1	6	110874770	110895713	+	7027	protein_coding	adenosylmethionine decarboxylase 1 [Source:HGNC Symbol;Acc:HGNC:457]	-
ENSG00000137094	A1268_CDDP	193.54	0.651592	0.000115882	0.0018367	DNAJB5	9	34989641	34998900	+	5891	protein_coding	DnaJ heat shock protein family (Hsp40) member B5 [Source:HGNC Symbol;Acc:HGNC:14887]	-
ENSG00000134294	A1269_CDDP	8449.72	-0.252579	0.000118307	0.00187253	SLC38A2	12	46358189	46372867	-	6602	protein_coding	solute carrier family 38 member 2 [Source:HGNC Symbol;Acc:HGNC:13448]	-
ENSG00000186185	A1270_CDDP	3036.2	-0.272652	0.000119449	0.00188765	KIF18B	17	44924709	44947711	-	4655	protein_coding	kinesin family member 18B [Source:HGNC Symbol;Acc:HGNC:27102]	-
ENSG00000056097	A1271_CDDP	2543.73	-0.294247	0.000119593	0.00188765	ZFR	5	32354350	32444761	-	6792	protein_coding	zinc finger RNA binding protein [Source:HGNC Symbol;Acc:HGNC:17277]	-
ENSG00000117461	A1272_CDDP	165.251	0.677903	0.000119979	0.00189112	PIK3R3	1	46040140	46133036	-	7410	protein_coding	phosphoinositide-3-kinase regulatory subunit 3 [Source:HGNC Symbol;Acc:HGNC:8981]	-
ENSG00000184985	A1273_CDDP	124.268	-1.02448	0.000122633	0.00193028	SORCS2	4	7192538	7742836	+	6317	protein_coding	sortilin related VPS10 domain containing receptor 2 [Source:HGNC Symbol;Acc:HGNC:16698]	-
ENSG00000036549	A1274_CDDP	1093.92	-0.378971	0.000122957	0.00193271	AC118549.1	1	77562416	77683419	-	9008	protein_coding	zinc finger ZZ-type containing 3 [Source:NCBI gene;Acc:26009]	MYB
ENSG00000167552	A1275_CDDP	1109.42	0.375165	0.000124176	0.00194918	TUBA1A	12	49184796	49189324	-	3421	protein_coding	tubulin alpha 1a [Source:HGNC Symbol;Acc:HGNC:20766]	-
ENSG00000112984	A1276_CDDP	2112.08	-0.292394	0.000125798	0.00197192	KIF20A	5	138178719	138187715	+	3958	protein_coding	kinesin family member 20A [Source:HGNC Symbol;Acc:HGNC:9787]	-
ENSG00000138778	A1277_CDDP	1802.99	-0.351762	0.00012623	0.00197599	CENPE	4	103105806	103198409	-	9444	protein_coding	centromere protein E [Source:HGNC Symbol;Acc:HGNC:1856]	-
ENSG00000155363	A1278_CDDP	1053.76	0.345255	0.000126996	0.00198525	MOV10	1	112673141	112700746	+	6509	protein_coding	Mov10 RISC complex RNA helicase [Source:HGNC Symbol;Acc:HGNC:7200]	-
ENSG00000138160	A1279_CDDP	3543.96	-0.262098	0.000128736	0.0020097	KIF11	10	92593286	92655395	+	4860	protein_coding	kinesin family member 11 [Source:HGNC Symbol;Acc:HGNC:6388]	-
ENSG00000153029	A1280_CDDP	123.484	0.773472	0.000128928	0.00200993	MR1	1	181033425	181061938	+	9348	protein_coding	major histocompatibility complex, class I-related [Source:HGNC Symbol;Acc:HGNC:4975]	-
ENSG00000127445	A1281_CDDP	1361.25	0.406435	0.000130824	0.0020367	PIN1	19	9835257	9849682	+	4570	protein_coding	peptidylprolyl cis/trans isomerase, NIMA-interacting 1 [Source:HGNC Symbol;Acc:HGNC:8988]	-
ENSG00000197714	A1282_CDDP	237.42	-0.761365	0.000131441	0.00204165	ZNF460	19	57280051	57293569	+	3505	protein_coding	zinc finger protein 460 [Source:HGNC Symbol;Acc:HGNC:21628]	zf-C2H2
ENSG00000107758	A1283_CDDP	888.32	-0.388351	0.0001315	0.00204165	PPP3CB	10	73436428	73496024	-	5094	protein_coding	protein phosphatase 3 catalytic subunit beta [Source:HGNC Symbol;Acc:HGNC:9315]	-
ENSG00000165650	A1284_CDDP	2965.04	-0.318013	0.000132854	0.00205988	PDZD8	10	117277274	117375467	-	9881	protein_coding	PDZ domain containing 8 [Source:HGNC Symbol;Acc:HGNC:26974]	-
ENSG00000156261	A1285_CDDP	5376.61	-0.251353	0.000135119	0.00209214	CCT8	21	29055805	29073797	-	3341	protein_coding	chaperonin containing TCP1 subunit 8 [Source:HGNC Symbol;Acc:HGNC:1623]	-
ENSG00000178685	A1286_CDDP	155.878	0.705831	0.000138803	0.00214357	PARP10	8	143977153	144012772	-	6033	protein_coding	poly(ADP-ribose) polymerase family member 10 [Source:HGNC Symbol;Acc:HGNC:25895]	-
ENSG00000139433	A1287_CDDP	561.839	0.443856	0.000138817	0.00214357	GLTP	12	109850943	109880488	-	2696	protein_coding	glycolipid transfer protein [Source:HGNC Symbol;Acc:HGNC:24867]	-
ENSG00000088280	A1288_CDDP	133.788	0.740513	0.000139256	0.00214744	ASAP3	1	23428563	23484568	-	4988	protein_coding	ArfGAP with SH3 domain, ankyrin repeat and PH domain 3 [Source:HGNC Symbol;Acc:HGNC:14987]	-
ENSG00000140553	A1289_CDDP	1978.75	0.293935	0.000140022	0.00215634	UNC45A	15	90930180	90954093	+	7498	protein_coding	unc-45 myosin chaperone A [Source:HGNC Symbol;Acc:HGNC:30594]	-
ENSG00000176624	A1290_CDDP	880.21	-0.398803	0.000140852	0.00216619	MEX3C	18	51174550	51218304	-	7481	protein_coding	mex-3 RNA binding family member C [Source:HGNC Symbol;Acc:HGNC:28040]	-
ENSG00000121900	A1291_CDDP	616.56	0.421313	0.00014113	0.00216754	TMEM54	1	32894594	32901438	-	1417	protein_coding	transmembrane protein 54 [Source:HGNC Symbol;Acc:HGNC:24143]	-
ENSG00000101160	A1292_CDDP	1533.85	0.313748	0.000141341	0.00216786	CTSZ	20	58995185	59007247	-	2038	protein_coding	cathepsin Z [Source:HGNC Symbol;Acc:HGNC:2547]	-
ENSG00000169967	A1293_CDDP	1355.55	-0.335032	0.000141638	0.00216949	MAP3K2	2	127298730	127388465	-	11508	protein_coding	mitogen-activated protein kinase kinase kinase 2 [Source:HGNC Symbol;Acc:HGNC:6854]	-
ENSG00000188641	A1294_CDDP	172.273	-0.830769	0.000142096	0.00217359	DPYD	1	97077743	97995000	-	7131	protein_coding	dihydropyrimidine dehydrogenase [Source:HGNC Symbol;Acc:HGNC:3012]	-
ENSG00000104331	A1295_CDDP	1992.04	-0.301827	0.000142694	0.00217982	IMPAD1	8	56957933	56993844	-	7594	protein_coding	inositol monophosphatase domain containing 1 [Source:HGNC Symbol;Acc:HGNC:26019]	-
ENSG00000137106	A1296_CDDP	1946.06	0.286473	0.000143346	0.0021867	GRHPR	9	37422666	37436990	+	7226	protein_coding	glyoxylate and hydroxypyruvate reductase [Source:HGNC Symbol;Acc:HGNC:4570]	-
ENSG00000070961	A1297_CDDP	1588.64	-0.34272	0.000143528	0.0021867	ATP2B1	12	89588049	89709300	-	9493	protein_coding	ATPase plasma membrane Ca2+ transporting 1 [Source:HGNC Symbol;Acc:HGNC:814]	-
ENSG00000196411	A1298_CDDP	1354.91	0.346049	0.000144659	0.00220099	EPHB4	7	100802565	100827521	-	6435	protein_coding	EPH receptor B4 [Source:HGNC Symbol;Acc:HGNC:3395]	-
ENSG00000071794	A1299_CDDP	3079.25	-0.291981	0.000147416	0.00223994	HLTF	3	149030127	149086554	-	6024	protein_coding	helicase like transcription factor [Source:HGNC Symbol;Acc:HGNC:11099]	-
ENSG00000183828	A1300_CDDP	184.417	0.643309	0.000148158	0.00224798	NUDT14	14	105172938	105181323	-	1916	protein_coding	nudix hydrolase 14 [Source:HGNC Symbol;Acc:HGNC:20141]	-
ENSG00000210144	A1301_CDDP	79.716	1.07489	0.00014834	0.00224798	MT-TY	MT	5826	5891	-	66	Mt_tRNA	mitochondrially encoded tRNA tyrosine [Source:HGNC Symbol;Acc:HGNC:7502]	-
ENSG00000127511	A1302_CDDP	1582.48	0.293529	0.000148807	0.00225206	SIN3B	19	16829400	16880353	+	8777	protein_coding	SIN3 transcription regulator family member B [Source:HGNC Symbol;Acc:HGNC:19354]	-
ENSG00000090006	A1303_CDDP	3237.85	0.275104	0.000149681	0.00226006	LTBP4	19	40592883	40629818	+	8108	protein_coding	latent transforming growth factor beta binding protein 4 [Source:HGNC Symbol;Acc:HGNC:6717]	-
ENSG00000114978	A1304_CDDP	3921.6	-0.255859	0.000149732	0.00226006	MOB1A	2	74152528	74178898	-	6440	protein_coding	MOB kinase activator 1A [Source:HGNC Symbol;Acc:HGNC:16015]	-
ENSG00000182378	A1305_CDDP	908.401	-0.377288	0.000151709	0.00228687	PLCXD1	X	276322	303356	+	6191	protein_coding	phosphatidylinositol specific phospholipase C X domain containing 1 [Source:HGNC Symbol;Acc:HGNC:23148]	-
ENSG00000124357	A1306_CDDP	517.17	0.456399	0.000153366	0.0023088	NAGK	2	71064344	71079805	+	8894	protein_coding	N-acetylglucosamine kinase [Source:HGNC Symbol;Acc:HGNC:17174]	-
ENSG00000105618	A1307_CDDP	1238.07	0.353335	0.000155175	0.00233022	PRPF31	19	54115410	54131719	+	2673	protein_coding	pre-mRNA processing factor 31 [Source:HGNC Symbol;Acc:HGNC:15446]	-
ENSG00000133275	A1308_CDDP	1891.01	0.289692	0.000155198	0.00233022	CSNK1G2	19	1941149	1981338	+	3804	protein_coding	casein kinase 1 gamma 2 [Source:HGNC Symbol;Acc:HGNC:2455]	-
ENSG00000163660	A1309_CDDP	2368.58	-0.294977	0.000155879	0.00233736	CCNL1	3	157146508	157160760	-	8729	protein_coding	cyclin L1 [Source:HGNC Symbol;Acc:HGNC:20569]	-
ENSG00000137309	A1310_CDDP	20214.8	-0.215595	0.000156644	0.00234575	HMGA1	6	34236873	34246231	+	2327	protein_coding	high mobility group AT-hook 1 [Source:HGNC Symbol;Acc:HGNC:5010]	HMGI/HMGY
ENSG00000175550	A1311_CDDP	6948.98	0.365301	0.000159028	0.00237832	DRAP1	11	65919257	65921561	+	1737	protein_coding	DR1 associated protein 1 [Source:HGNC Symbol;Acc:HGNC:3019]	-
ENSG00000069869	A1312_CDDP	6055.41	-0.275104	0.000159385	0.00238054	NEDD4	15	55826922	55993746	-	9122	protein_coding	neural precursor cell expressed, developmentally down-regulated 4, E3 ubiquitin protein ligase [Source:HGNC Symbol;Acc:HGNC:7727]	-
ENSG00000171490	A1313_CDDP	3424.46	-0.280102	0.000160531	0.00238889	RSL1D1	16	11833850	11851585	-	6167	protein_coding	ribosomal L1 domain containing 1 [Source:HGNC Symbol;Acc:HGNC:24534]	-
ENSG00000149782	A1314_CDDP	1708.63	0.302009	0.000160558	0.00238889	PLCB3	11	64251523	64269150	+	4964	protein_coding	phospholipase C beta 3 [Source:HGNC Symbol;Acc:HGNC:9056]	-
ENSG00000185813	A1315_CDDP	1390.89	0.343763	0.000160987	0.00238889	PCYT2	17	81900965	81911464	-	6897	protein_coding	phosphate cytidylyltransferase 2, ethanolamine [Source:HGNC Symbol;Acc:HGNC:8756]	-
ENSG00000105926	A1316_CDDP	712.643	-0.439636	0.000160988	0.00238889	MPP6	7	24573268	24694193	+	9369	protein_coding	membrane palmitoylated protein 6 [Source:HGNC Symbol;Acc:HGNC:18167]	-
ENSG00000196700	A1317_CDDP	1916.18	0.29731	0.000160992	0.00238889	ZNF512B	20	63956702	63969865	-	5919	protein_coding	zinc finger protein 512B [Source:HGNC Symbol;Acc:HGNC:29212]	zf-C2H2
ENSG00000067141	A1318_CDDP	97.0439	-1.11975	0.000162652	0.00241038	NEO1	15	73051710	73305206	+	8117	protein_coding	neogenin 1 [Source:HGNC Symbol;Acc:HGNC:7754]	-
ENSG00000115524	A1319_CDDP	8003.93	-0.248817	0.0001629	0.00241093	SF3B1	2	197389784	197435091	-	9164	protein_coding	splicing factor 3b subunit 1 [Source:HGNC Symbol;Acc:HGNC:10768]	-
ENSG00000196465	A1320_CDDP	627.071	0.417587	0.000164207	0.00242712	MYL6B	12	56152256	56159647	+	3259	protein_coding	myosin light chain 6B [Source:HGNC Symbol;Acc:HGNC:29823]	-
ENSG00000174917	A1321_CDDP	660.62	0.481851	0.000165496	0.002443	C19orf70	19	5678421	5680896	-	1854	protein_coding	chromosome 19 open reading frame 70 [Source:HGNC Symbol;Acc:HGNC:33702]	-
ENSG00000105518	A1322_CDDP	256.283	0.565743	0.000166324	0.00245155	TMEM205	19	11342776	11346518	-	1606	protein_coding	transmembrane protein 205 [Source:HGNC Symbol;Acc:HGNC:29631]	-
ENSG00000168883	A1323_CDDP	2349.96	-0.284378	0.000166506	0.00245155	USP39	2	85602856	85649282	+	3952	protein_coding	ubiquitin specific peptidase 39 [Source:HGNC Symbol;Acc:HGNC:20071]	-
ENSG00000142173	A1324_CDDP	720.282	0.439708	0.000166814	0.00245292	COL6A2	21	46098097	46132849	+	5386	protein_coding	collagen type VI alpha 2 chain [Source:HGNC Symbol;Acc:HGNC:2212]	-
ENSG00000119285	A1325_CDDP	4290.67	-0.270876	0.000169069	0.00248288	HEATR1	1	236549005	236604504	-	9049	protein_coding	HEAT repeat containing 1 [Source:HGNC Symbol;Acc:HGNC:25517]	-
ENSG00000121964	A1326_CDDP	218.646	-0.721715	0.000170087	0.0024946	GTDC1	2	143938068	144332568	-	14162	protein_coding	glycosyltransferase like domain containing 1 [Source:HGNC Symbol;Acc:HGNC:20887]	-
ENSG00000125257	A1327_CDDP	2064.52	-0.348257	0.000170776	0.0025015	ABCC4	13	95019829	95301475	-	8635	protein_coding	ATP binding cassette subfamily C member 4 [Source:HGNC Symbol;Acc:HGNC:55]	-
ENSG00000213186	A1328_CDDP	862.816	-0.392074	0.000171149	0.00250374	TRIM59	3	160432445	160485773	-	7865	protein_coding	tripartite motif containing 59 [Source:HGNC Symbol;Acc:HGNC:30834]	-
ENSG00000088899	A1329_CDDP	223.445	0.608441	0.000171756	0.0025094	LZTS3	20	3162617	3173592	-	5395	protein_coding	leucine zipper tumor suppressor family member 3 [Source:HGNC Symbol;Acc:HGNC:30139]	-
ENSG00000140995	A1330_CDDP	1148.43	0.320616	0.000172006	0.00250984	DEF8	16	89947925	89968060	+	6565	protein_coding	differentially expressed in FDCP 8 homolog [Source:HGNC Symbol;Acc:HGNC:25969]	-
ENSG00000113369	A1331_CDDP	547.822	-0.469754	0.000173168	0.00252356	ARRDC3	5	91368724	91383359	-	4934	protein_coding	arrestin domain containing 3 [Source:HGNC Symbol;Acc:HGNC:29263]	-
ENSG00000188643	A1332_CDDP	1492	0.307235	0.000173526	0.00252555	S100A16	1	153606886	153613145	-	1701	protein_coding	S100 calcium binding protein A16 [Source:HGNC Symbol;Acc:HGNC:20441]	-
ENSG00000180992	A1333_CDDP	807.242	0.375636	0.000175301	0.00254813	MRPL14	6	44113454	44127457	-	959	protein_coding	mitochondrial ribosomal protein L14 [Source:HGNC Symbol;Acc:HGNC:14279]	-
ENSG00000180667	A1334_CDDP	540.573	-0.505669	0.000175882	0.00255331	YOD1	1	207043849	207052980	-	6521	protein_coding	YOD1 deubiquitinase [Source:HGNC Symbol;Acc:HGNC:25035]	-
ENSG00000169692	A1335_CDDP	912.127	0.355036	0.000177071	0.00256731	AGPAT2	9	136673143	136687423	-	1798	protein_coding	1-acylglycerol-3-phosphate O-acyltransferase 2 [Source:HGNC Symbol;Acc:HGNC:325]	-
ENSG00000115648	A1336_CDDP	1073.27	0.326002	0.000182207	0.00263841	MLPH	2	237485428	237555318	+	7514	protein_coding	melanophilin [Source:HGNC Symbol;Acc:HGNC:29643]	-
ENSG00000110172	A1337_CDDP	1694.61	-0.300668	0.000182544	0.00263994	CHORDC1	11	90201160	90223364	-	10655	protein_coding	cysteine and histidine rich domain containing 1 [Source:HGNC Symbol;Acc:HGNC:14525]	-
ENSG00000062650	A1338_CDDP	2379.45	-0.289219	0.000183011	0.00264333	WAPL	10	86435256	86521815	-	7228	protein_coding	WAPL cohesin release factor [Source:HGNC Symbol;Acc:HGNC:23293]	-
ENSG00000136527	A1339_CDDP	3964.93	-0.261459	0.000183653	0.00264745	TRA2B	3	185915906	185938136	-	11769	protein_coding	transformer 2 beta homolog [Source:HGNC Symbol;Acc:HGNC:10781]	-
ENSG00000197601	A1340_CDDP	3005.25	-0.287955	0.00018376	0.00264745	FAR1	11	13668670	13732346	+	7501	protein_coding	fatty acyl-CoA reductase 1 [Source:HGNC Symbol;Acc:HGNC:26222]	-
ENSG00000198042	A1341_CDDP	686.851	-0.453836	0.000184192	0.00265031	MAK16	8	33484750	33501260	+	4846	protein_coding	MAK16 homolog [Source:HGNC Symbol;Acc:HGNC:13703]	-
ENSG00000008394	A1342_CDDP	5999.99	-0.239602	0.000186455	0.00267949	MGST1	12	16347142	16609259	+	7440	protein_coding	microsomal glutathione S-transferase 1 [Source:HGNC Symbol;Acc:HGNC:7061]	-
ENSG00000108639	A1343_CDDP	2256.38	0.268927	0.000186983	0.0026837	SYNGR2	17	78168558	78173527	+	4074	protein_coding	synaptogyrin 2 [Source:HGNC Symbol;Acc:HGNC:11499]	-
ENSG00000120875	A1344_CDDP	2853.38	0.25616	0.000189996	0.00272352	DUSP4	8	29333064	29350668	-	7257	protein_coding	dual specificity phosphatase 4 [Source:HGNC Symbol;Acc:HGNC:3070]	-
ENSG00000136536	A1345_CDDP	2233.2	-0.279005	0.000192647	0.00275804	2022-03-07	2	159712457	159771027	+	6288	protein_coding	membrane associated ring-CH-type finger 7 [Source:HGNC Symbol;Acc:HGNC:17393]	-
ENSG00000149639	A1346_CDDP	2575.54	0.30309	0.000195917	0.00279627	SOGA1	20	36777442	36863686	-	15128	protein_coding	suppressor of glucose, autophagy associated 1 [Source:HGNC Symbol;Acc:HGNC:16111]	-
ENSG00000166965	A1347_CDDP	734.424	0.372218	0.000195977	0.00279627	RCCD1	15	90954870	90963125	+	4969	protein_coding	RCC1 domain containing 1 [Source:HGNC Symbol;Acc:HGNC:30457]	-
ENSG00000006652	A1348_CDDP	1533.77	-0.342443	0.000196354	0.00279627	IFRD1	7	112422968	112481017	+	7489	protein_coding	interferon related developmental regulator 1 [Source:HGNC Symbol;Acc:HGNC:5456]	-
ENSG00000139579	A1349_CDDP	1122.37	0.375858	0.000196505	0.00279627	NABP2	12	56222015	56229854	+	2218	protein_coding	nucleic acid binding protein 2 [Source:HGNC Symbol;Acc:HGNC:28412]	-
ENSG00000076706	A1350_CDDP	856.051	0.349884	0.000196544	0.00279627	MCAM	11	119308529	119321521	-	7422	protein_coding	melanoma cell adhesion molecule [Source:HGNC Symbol;Acc:HGNC:6934]	-
ENSG00000135596	A1351_CDDP	522.24	0.428799	0.000196853	0.00279717	MICAL1	6	109444062	109465968	-	7056	protein_coding	microtubule associated monooxygenase, calponin and LIM domain containing 1 [Source:HGNC Symbol;Acc:HGNC:20619]	-
ENSG00000165732	A1352_CDDP	11841.9	-0.224737	0.000197701	0.00280573	DDX21	10	68956128	68985073	+	5020	protein_coding	DExD-box helicase 21 [Source:HGNC Symbol;Acc:HGNC:2744]	-
ENSG00000073050	A1353_CDDP	432.921	0.45368	0.000198531	0.00281112	XRCC1	19	43543040	43580473	-	3459	protein_coding	X-ray repair cross complementing 1 [Source:HGNC Symbol;Acc:HGNC:12828]	-
ENSG00000134318	A1354_CDDP	2205.3	-0.302738	0.000198574	0.00281112	ROCK2	2	11179761	11348330	-	10145	protein_coding	Rho associated coiled-coil containing protein kinase 2 [Source:HGNC Symbol;Acc:HGNC:10252]	-
ENSG00000184207	A1355_CDDP	875.73	0.374185	0.000198928	0.00281263	PGP	16	2211997	2214807	-	2727	protein_coding	phosphoglycolate phosphatase [Source:HGNC Symbol;Acc:HGNC:8909]	-
ENSG00000163950	A1356_CDDP	1830.08	-0.321011	0.000200067	0.00282523	SLBP	4	1692800	1712555	-	2026	protein_coding	stem-loop binding protein [Source:HGNC Symbol;Acc:HGNC:10904]	-
ENSG00000075426	A1357_CDDP	3634.32	0.269157	0.000201053	0.00283381	FOSL2	2	28392448	28417312	+	7157	protein_coding	FOS like 2, AP-1 transcription factor subunit [Source:HGNC Symbol;Acc:HGNC:3798]	TF_bZIP
ENSG00000112739	A1358_CDDP	2188.81	-0.295507	0.000201172	0.00283381	PRPF4B	6	4021267	4064983	+	7859	protein_coding	pre-mRNA processing factor 4B [Source:HGNC Symbol;Acc:HGNC:17346]	-
ENSG00000102030	A1359_CDDP	536.916	0.476775	0.00020151	0.00283507	NAA10	X	153929242	153935223	-	4742	protein_coding	N(alpha)-acetyltransferase 10, NatA catalytic subunit [Source:HGNC Symbol;Acc:HGNC:18704]	-
ENSG00000163320	A1360_CDDP	1983.17	-0.305439	0.000203147	0.00285458	CGGBP1	3	88051944	88149885	-	6490	protein_coding	CGG triplet repeat binding protein 1 [Source:HGNC Symbol;Acc:HGNC:1888]	-
ENSG00000160113	A1361_CDDP	1488.48	0.303254	0.000203398	0.00285459	NR2F6	19	17231883	17245940	-	2676	protein_coding	nuclear receptor subfamily 2 group F member 6 [Source:HGNC Symbol;Acc:HGNC:7977]	RXR-like
ENSG00000101439	A1362_CDDP	1529.67	0.291466	0.000204242	0.0028629	CST3	20	23626706	23638473	-	3695	protein_coding	cystatin C [Source:HGNC Symbol;Acc:HGNC:2475]	-
ENSG00000089639	A1363_CDDP	339.549	0.508646	0.000204501	0.00286302	GMIP	19	19629476	19643667	-	3740	protein_coding	GEM interacting protein [Source:HGNC Symbol;Acc:HGNC:24852]	-
ENSG00000108091	A1364_CDDP	2193.64	-0.327705	0.000205004	0.00286653	CCDC6	10	59788763	59906656	-	7345	protein_coding	coiled-coil domain containing 6 [Source:HGNC Symbol;Acc:HGNC:18782]	-
ENSG00000137962	A1365_CDDP	6011.42	-0.272081	0.000205325	0.00286751	ARHGAP29	1	94148988	94275068	-	15524	protein_coding	Rho GTPase activating protein 29 [Source:HGNC Symbol;Acc:HGNC:30207]	-
ENSG00000184216	A1366_CDDP	8877.4	0.215559	0.000206044	0.00287403	IRAK1	X	154010500	154019980	-	4001	protein_coding	interleukin 1 receptor associated kinase 1 [Source:HGNC Symbol;Acc:HGNC:6112]	-
ENSG00000085491	A1367_CDDP	1016.9	-0.375888	0.000207615	0.0028924	SLC25A24	1	108134036	108200849	-	6733	protein_coding	solute carrier family 25 member 24 [Source:HGNC Symbol;Acc:HGNC:20662]	-
ENSG00000066279	A1368_CDDP	4243.2	-0.306701	0.000208896	0.00290669	ASPM	1	197084128	197146694	-	10887	protein_coding	abnormal spindle microtubule assembly [Source:HGNC Symbol;Acc:HGNC:19048]	-
ENSG00000144583	A1369_CDDP	1684.56	0.292662	0.000212581	0.00295436	2022-03-04	2	216257865	216372027	-	4447	protein_coding	membrane associated ring-CH-type finger 4 [Source:HGNC Symbol;Acc:HGNC:29269]	-
ENSG00000116299	A1370_CDDP	74.8877	0.966194	0.000213008	0.00295669	KIAA1324	1	109113679	109206781	+	9300	protein_coding	KIAA1324 [Source:HGNC Symbol;Acc:HGNC:29618]	-
ENSG00000188529	A1371_CDDP	3502.65	-0.256987	0.000213639	0.00296184	SRSF10	1	23964804	23980927	-	10277	protein_coding	serine and arginine rich splicing factor 10 [Source:HGNC Symbol;Acc:HGNC:16713]	-
ENSG00000116786	A1372_CDDP	1220.45	0.350661	0.000215575	0.00298504	PLEKHM2	1	15684332	15734769	+	4122	protein_coding	pleckstrin homology and RUN domain containing M2 [Source:HGNC Symbol;Acc:HGNC:29131]	-
ENSG00000063177	A1373_CDDP	10963.7	0.257114	0.000216907	0.00299985	RPL18	19	48615328	48619536	-	4209	protein_coding	ribosomal protein L18 [Source:HGNC Symbol;Acc:HGNC:10310]	-
ENSG00000050820	A1374_CDDP	1846.66	0.275617	0.000219355	0.00303002	BCAR1	16	75228187	75268053	-	9178	protein_coding	BCAR1, Cas family scaffold protein [Source:HGNC Symbol;Acc:HGNC:971]	-
ENSG00000077147	A1375_CDDP	5977.89	-0.242223	0.000220205	0.00303809	TM9SF3	10	96518109	96587452	-	7535	protein_coding	transmembrane 9 superfamily member 3 [Source:HGNC Symbol;Acc:HGNC:21529]	-
ENSG00000129128	A1376_CDDP	2565.36	-0.28918	0.000220741	0.0030418	SPCS3	4	176319964	176332245	+	6831	protein_coding	signal peptidase complex subunit 3 [Source:HGNC Symbol;Acc:HGNC:26212]	-
ENSG00000050165	A1377_CDDP	697.7	0.377611	0.00022149	0.00304843	DKK3	11	11963106	12009769	-	5059	protein_coding	dickkopf WNT signaling pathway inhibitor 3 [Source:HGNC Symbol;Acc:HGNC:2893]	-
ENSG00000129968	A1378_CDDP	1259.05	0.309418	0.000223029	0.00306591	ABHD17A	19	1876810	1885547	-	6139	protein_coding	abhydrolase domain containing 17A [Source:HGNC Symbol;Acc:HGNC:28756]	-
ENSG00000176407	A1379_CDDP	2907.92	-0.262406	0.000224113	0.00307709	KCMF1	2	84971093	85059472	+	7968	protein_coding	potassium channel modulatory factor 1 [Source:HGNC Symbol;Acc:HGNC:20589]	-
ENSG00000033867	A1380_CDDP	4964.36	-0.277545	0.000227456	0.00311924	SLC4A7	3	27372721	27484420	-	9616	protein_coding	solute carrier family 4 member 7 [Source:HGNC Symbol;Acc:HGNC:11033]	-
ENSG00000008300	A1381_CDDP	1266.95	0.33161	0.000228304	0.00312711	CELSR3	3	48636469	48662915	-	13873	protein_coding	cadherin EGF LAG seven-pass G-type receptor 3 [Source:HGNC Symbol;Acc:HGNC:3230]	-
ENSG00000118496	A1382_CDDP	1330.78	-0.344835	0.000230643	0.00315535	FBXO30	6	145793502	145814753	-	9009	protein_coding	F-box protein 30 [Source:HGNC Symbol;Acc:HGNC:15600]	-
ENSG00000175711	A1383_CDDP	460.245	0.456779	0.000230936	0.00315558	B3GNTL1	17	82942155	83051810	-	6891	protein_coding	UDP-GlcNAc:betaGal beta-1,3-N-acetylglucosaminyltransferase like 1 [Source:HGNC Symbol;Acc:HGNC:21727]	-
ENSG00000075131	A1384_CDDP	604.979	-0.448646	0.000231805	0.00316007	TIPIN	15	66336206	66386746	-	2755	protein_coding	TIMELESS interacting protein [Source:HGNC Symbol;Acc:HGNC:30750]	-
ENSG00000173442	A1385_CDDP	3053.06	0.28094	0.00023182	0.00316007	EHBP1L1	11	65576038	65592650	+	6741	protein_coding	EH domain binding protein 1 like 1 [Source:HGNC Symbol;Acc:HGNC:30682]	-
ENSG00000136603	A1386_CDDP	518.774	-0.501273	0.000233645	0.00318115	SKIL	3	170357678	170396835	+	7782	protein_coding	SKI like proto-oncogene [Source:HGNC Symbol;Acc:HGNC:10897]	-
ENSG00000119318	A1387_CDDP	6824.55	-0.238856	0.000234831	0.00319347	RAD23B	9	107283137	107332194	+	4615	protein_coding	RAD23 homolog B, nucleotide excision repair protein [Source:HGNC Symbol;Acc:HGNC:9813]	-
ENSG00000139239	A1388_CDDP	272.619	-0.87081	0.000236526	0.00321206	RPL14P1	12	62965325	62965969	+	645	processed_pseudogene	ribosomal protein L14 pseudogene 1 [Source:HGNC Symbol;Acc:HGNC:31384]	-
ENSG00000162066	A1389_CDDP	190.888	0.660561	0.000236761	0.00321206	AMDHD2	16	2520357	2531422	+	4366	protein_coding	amidohydrolase domain containing 2 [Source:HGNC Symbol;Acc:HGNC:24262]	-
ENSG00000173992	A1390_CDDP	284.955	0.546775	0.000238914	0.00323741	CCS	11	66592821	66606019	+	2474	protein_coding	copper chaperone for superoxide dismutase [Source:HGNC Symbol;Acc:HGNC:1613]	-
ENSG00000138750	A1391_CDDP	1061.61	-0.350887	0.00024335	0.0032936	NUP54	4	76114659	76148515	-	4062	protein_coding	nucleoporin 54 [Source:HGNC Symbol;Acc:HGNC:17359]	-
ENSG00000130402	A1392_CDDP	22488.2	0.198157	0.000244041	0.00329754	ACTN4	19	38647649	38731583	+	6098	protein_coding	actinin alpha 4 [Source:HGNC Symbol;Acc:HGNC:166]	-
ENSG00000106460	A1393_CDDP	838.673	-0.379308	0.000244219	0.00329754	TMEM106B	7	12211241	12243367	+	13867	protein_coding	transmembrane protein 106B [Source:HGNC Symbol;Acc:HGNC:22407]	-
ENSG00000115866	A1394_CDDP	2119.89	-0.278482	0.000245838	0.00331547	DARS	2	135906677	135986100	-	4014	protein_coding	aspartyl-tRNA synthetase [Source:HGNC Symbol;Acc:HGNC:2678]	-
ENSG00000105835	A1395_CDDP	5325.01	-0.239472	0.000248238	0.00334175	NAMPT	7	106248285	106286326	-	9049	protein_coding	nicotinamide phosphoribosyltransferase [Source:HGNC Symbol;Acc:HGNC:30092]	-
ENSG00000076944	A1396_CDDP	425.961	0.490117	0.000248404	0.00334175	STXBP2	19	7636881	7647873	+	6036	protein_coding	syntaxin binding protein 2 [Source:HGNC Symbol;Acc:HGNC:11445]	-
ENSG00000172830	A1397_CDDP	615.275	0.414264	0.000248859	0.00334175	SSH3	11	67303448	67312607	+	3641	protein_coding	slingshot protein phosphatase 3 [Source:HGNC Symbol;Acc:HGNC:30581]	-
ENSG00000116754	A1398_CDDP	3704.51	-0.246771	0.00024896	0.00334175	SRSF11	1	70205682	70253052	+	8473	protein_coding	serine and arginine rich splicing factor 11 [Source:HGNC Symbol;Acc:HGNC:10782]	-
ENSG00000143157	A1399_CDDP	1745.71	-0.299597	0.000254515	0.00341229	POGK	1	166839447	166856344	+	8448	protein_coding	pogo transposable element derived with KRAB domain [Source:HGNC Symbol;Acc:HGNC:18800]	-
ENSG00000062485	A1400_CDDP	4871.13	-0.24239	0.000256126	0.00342986	CS	12	56271699	56300392	-	6402	protein_coding	citrate synthase [Source:HGNC Symbol;Acc:HGNC:2422]	-
ENSG00000218283	A1401_CDDP	1045.5	-0.360911	0.000259965	0.00347718	MORF4L1P1	1	220253570	220254536	+	967	processed_pseudogene	mortality factor 4 like 1 pseudogene 1 [Source:HGNC Symbol;Acc:HGNC:20400]	-
ENSG00000149499	A1402_CDDP	1166.06	0.320406	0.000261234	0.00349006	EML3	11	62602218	62612765	-	5490	protein_coding	echinoderm microtubule associated protein like 3 [Source:HGNC Symbol;Acc:HGNC:26666]	-
ENSG00000089048	A1403_CDDP	1454.36	-0.334723	0.000264127	0.00352457	ESF1	20	13714322	13784886	-	3216	protein_coding	ESF1 nucleolar pre-rRNA processing protein homolog [Source:HGNC Symbol;Acc:HGNC:15898]	-
ENSG00000140950	A1404_CDDP	854.414	0.342656	0.000264595	0.00352669	TLDC1	16	84476421	84554033	-	8159	protein_coding	TBC/LysM-associated domain containing 1 [Source:HGNC Symbol;Acc:HGNC:29325]	-
ENSG00000177731	A1405_CDDP	6071.57	0.232509	0.000265264	0.00353149	FLII	17	18244836	18258916	-	6465	protein_coding	FLII, actin remodeling protein [Source:HGNC Symbol;Acc:HGNC:3750]	-
ENSG00000163781	A1406_CDDP	3092.64	-0.284541	0.000267254	0.00355383	TOPBP1	3	133598175	133662380	-	7304	protein_coding	DNA topoisomerase II binding protein 1 [Source:HGNC Symbol;Acc:HGNC:17008]	-
ENSG00000176485	A1407_CDDP	2594.36	0.318824	0.000269687	0.0035814	PLA2G16	11	63573195	63616883	-	3116	protein_coding	phospholipase A2 group XVI [Source:HGNC Symbol;Acc:HGNC:17825]	-
ENSG00000215440	A1408_CDDP	150.728	0.742707	0.000269957	0.0035814	NPEPL1	20	58689131	58719238	+	7641	protein_coding	aminopeptidase like 1 [Source:HGNC Symbol;Acc:HGNC:16244]	-
ENSG00000143476	A1409_CDDP	1502.73	-0.310936	0.000271357	0.00359579	DTL	1	212035553	212107400	+	4916	protein_coding	denticleless E3 ubiquitin protein ligase homolog [Source:HGNC Symbol;Acc:HGNC:30288]	-
ENSG00000206560	A1410_CDDP	4016.69	-0.25755	0.000273871	0.00362489	ANKRD28	3	15667236	15859771	-	11276	protein_coding	ankyrin repeat domain 28 [Source:HGNC Symbol;Acc:HGNC:29024]	-
ENSG00000058262	A1411_CDDP	7220.31	0.248228	0.00027441	0.00362782	SEC61A1	3	128051641	128071683	+	4697	protein_coding	Sec61 translocon alpha 1 subunit [Source:HGNC Symbol;Acc:HGNC:18276]	-
ENSG00000101596	A1412_CDDP	1974.29	-0.330722	0.000275911	0.00364343	SMCHD1	18	2655738	2805017	+	12435	protein_coding	structural maintenance of chromosomes flexible hinge domain containing 1 [Source:HGNC Symbol;Acc:HGNC:29090]	-
ENSG00000147862	A1413_CDDP	942.43	-0.399875	0.000278524	0.00367367	NFIB	9	14081843	14398983	-	12765	protein_coding	nuclear factor I B [Source:HGNC Symbol;Acc:HGNC:7785]	CTF/NFI
ENSG00000163795	A1414_CDDP	305.666	0.540646	0.000282376	0.00372018	ZNF513	2	27377231	27380790	-	2365	protein_coding	zinc finger protein 513 [Source:HGNC Symbol;Acc:HGNC:26498]	zf-C2H2
ENSG00000150967	A1415_CDDP	239.287	0.553778	0.000283897	0.0037359	ABCB9	12	122920951	122981649	-	13291	protein_coding	ATP binding cassette subfamily B member 9 [Source:HGNC Symbol;Acc:HGNC:50]	-
ENSG00000158863	A1416_CDDP	584.458	0.399361	0.000284616	0.0037381	FAM160B2	8	22089159	22104898	+	8278	protein_coding	family with sequence similarity 160 member B2 [Source:HGNC Symbol;Acc:HGNC:16492]	-
ENSG00000198826	A1417_CDDP	3762.23	-0.245165	0.00028472	0.0037381	ARHGAP11A	15	32615144	32639949	+	6428	protein_coding	Rho GTPase activating protein 11A [Source:HGNC Symbol;Acc:HGNC:15783]	-
ENSG00000133318	A1418_CDDP	3512.03	-0.24597	0.000286198	0.00374676	RTN3	11	63681446	63759891	+	5792	protein_coding	reticulon 3 [Source:HGNC Symbol;Acc:HGNC:10469]	-
ENSG00000215301	A1419_CDDP	9785.89	-0.236261	0.000286244	0.00374676	DDX3X	X	41333284	41364472	+	15892	protein_coding	DEAD-box helicase 3 X-linked [Source:HGNC Symbol;Acc:HGNC:2745]	-
ENSG00000084090	A1420_CDDP	4835.25	-0.256377	0.000286366	0.00374676	STARD7	2	96184859	96208825	-	4414	protein_coding	StAR related lipid transfer domain containing 7 [Source:HGNC Symbol;Acc:HGNC:18063]	-
ENSG00000198728	A1421_CDDP	1048.45	0.322929	0.000290838	0.0038009	LDB1	10	102107560	102120453	-	2790	protein_coding	LIM domain binding 1 [Source:HGNC Symbol;Acc:HGNC:6532]	-
ENSG00000066654	A1422_CDDP	872.579	-0.36436	0.000291186	0.0038011	THUMPD1	16	20702816	20742084	-	6501	protein_coding	THUMP domain containing 1 [Source:HGNC Symbol;Acc:HGNC:23807]	-
ENSG00000155189	A1423_CDDP	1014.18	-0.357756	0.000292988	0.00382024	AGPAT5	8	6708357	6759666	+	4684	protein_coding	1-acylglycerol-3-phosphate O-acyltransferase 5 [Source:HGNC Symbol;Acc:HGNC:20886]	-
ENSG00000156381	A1424_CDDP	479.612	0.419751	0.000294133	0.00383079	ANKRD9	14	102501760	102509799	-	7215	protein_coding	ankyrin repeat domain 9 [Source:HGNC Symbol;Acc:HGNC:20096]	-
ENSG00000165861	A1425_CDDP	415.01	0.471447	0.00029492	0.00383666	ZFYVE1	14	72969451	73027212	-	5306	protein_coding	zinc finger FYVE-type containing 1 [Source:HGNC Symbol;Acc:HGNC:13180]	-
ENSG00000142949	A1426_CDDP	12943.8	0.266035	0.000295986	0.00384613	PTPRF	1	43525187	43623666	+	10712	protein_coding	protein tyrosine phosphatase, receptor type F [Source:HGNC Symbol;Acc:HGNC:9670]	-
ENSG00000108852	A1427_CDDP	156.586	0.686238	0.000296629	0.0038485	MPP2	17	43875357	43909711	-	6114	protein_coding	membrane palmitoylated protein 2 [Source:HGNC Symbol;Acc:HGNC:7220]	-
ENSG00000125503	A1428_CDDP	1291.62	0.306697	0.00029709	0.0038485	PPP1R12C	19	55090913	55117559	-	7726	protein_coding	protein phosphatase 1 regulatory subunit 12C [Source:HGNC Symbol;Acc:HGNC:14947]	-
ENSG00000204525	A1429_CDDP	1090.6	0.325938	0.000297181	0.0038485	HLA-C	6	31268749	31272130	-	2507	protein_coding	major histocompatibility complex, class I, C [Source:HGNC Symbol;Acc:HGNC:4933]	-
ENSG00000111300	A1430_CDDP	2037.46	-0.309053	0.000298655	0.00386064	NAA25	12	112026689	112109022	-	10128	protein_coding	N(alpha)-acetyltransferase 25, NatB auxiliary subunit [Source:HGNC Symbol;Acc:HGNC:25783]	-
ENSG00000240065	A1431_CDDP	696.904	0.415898	0.000298797	0.00386064	PSMB9	6	32844136	32859585	+	3072	protein_coding	proteasome subunit beta 9 [Source:HGNC Symbol;Acc:HGNC:9546]	-
ENSG00000090266	A1432_CDDP	1199.33	0.351528	0.000299463	0.00386487	NDUFB2	7	140690777	140722790	+	4447	protein_coding	NADH:ubiquinone oxidoreductase subunit B2 [Source:HGNC Symbol;Acc:HGNC:7697]	-
ENSG00000120437	A1433_CDDP	1070.56	0.324544	0.000306146	0.00394665	ACAT2	6	159760328	159779055	+	4299	protein_coding	acetyl-CoA acetyltransferase 2 [Source:HGNC Symbol;Acc:HGNC:94]	-
ENSG00000136824	A1434_CDDP	3000.6	-0.274914	0.000310429	0.00399734	SMC2	9	104094260	104141417	+	6468	protein_coding	structural maintenance of chromosomes 2 [Source:HGNC Symbol;Acc:HGNC:14011]	-
ENSG00000117724	A1435_CDDP	9685.66	-0.248418	0.000313638	0.00403411	CENPF	1	214603195	214664588	+	11690	protein_coding	centromere protein F [Source:HGNC Symbol;Acc:HGNC:1857]	-
ENSG00000143742	A1436_CDDP	5231.58	-0.236568	0.000316479	0.00406016	SRP9	1	225777813	225790466	+	1728	protein_coding	signal recognition particle 9 [Source:HGNC Symbol;Acc:HGNC:11304]	-
ENSG00000215788	A1437_CDDP	109.27	0.770053	0.00031672	0.00406016	TNFRSF25	1	6460786	6466195	-	4283	protein_coding	TNF receptor superfamily member 25 [Source:HGNC Symbol;Acc:HGNC:11910]	-
ENSG00000182504	A1438_CDDP	808.541	-0.410735	0.000316732	0.00406016	CEP97	3	101723925	101770562	+	9550	protein_coding	centrosomal protein 97 [Source:HGNC Symbol;Acc:HGNC:26244]	-
ENSG00000129534	A1439_CDDP	1504.84	-0.31613	0.000317362	0.00406366	MIS18BP1	14	45203190	45253540	-	6250	protein_coding	MIS18 binding protein 1 [Source:HGNC Symbol;Acc:HGNC:20190]	-
ENSG00000126787	A1440_CDDP	2474.89	-0.266306	0.000318149	0.00406916	DLGAP5	14	55148112	55191678	-	3667	protein_coding	DLG associated protein 5 [Source:HGNC Symbol;Acc:HGNC:16864]	-
ENSG00000142798	A1441_CDDP	6351.2	0.314739	0.00032698	0.00417301	HSPG2	1	21822245	21937297	-	18104	protein_coding	heparan sulfate proteoglycan 2 [Source:HGNC Symbol;Acc:HGNC:5273]	-
ENSG00000144840	A1442_CDDP	983.711	-0.374405	0.000327131	0.00417301	RABL3	3	120686681	120742993	-	4684	protein_coding	RAB, member of RAS oncogene family like 3 [Source:HGNC Symbol;Acc:HGNC:18072]	-
ENSG00000239672	A1443_CDDP	1468.96	0.392127	0.000327367	0.00417301	NME1	17	51153536	51162428	+	3438	protein_coding	NME/NM23 nucleoside diphosphate kinase 1 [Source:HGNC Symbol;Acc:HGNC:7849]	-
ENSG00000197982	A1444_CDDP	537.832	0.397689	0.000330006	0.00420195	C1orf122	1	37806979	37809454	+	2231	protein_coding	chromosome 1 open reading frame 122 [Source:HGNC Symbol;Acc:HGNC:24789]	-
ENSG00000170852	A1445_CDDP	889.192	-0.362672	0.000331303	0.00421376	KBTBD2	7	32868172	32894131	-	4987	protein_coding	kelch repeat and BTB domain containing 2 [Source:HGNC Symbol;Acc:HGNC:21751]	-
ENSG00000172260	A1446_CDDP	157.214	-0.84746	0.000332524	0.00422458	NEGR1	1	71395940	72282734	-	13406	protein_coding	neuronal growth regulator 1 [Source:HGNC Symbol;Acc:HGNC:17302]	-
ENSG00000104067	A1447_CDDP	4678.18	-0.266488	0.000335645	0.00425527	TJP1	15	29699367	29968865	-	11265	protein_coding	tight junction protein 1 [Source:HGNC Symbol;Acc:HGNC:11827]	-
ENSG00000105255	A1448_CDDP	416.234	0.469253	0.000335687	0.00425527	FSD1	19	4304600	4323843	+	3111	protein_coding	fibronectin type III and SPRY domain containing 1 [Source:HGNC Symbol;Acc:HGNC:13745]	-
ENSG00000115694	A1449_CDDP	1402.57	0.295026	0.000336314	0.00425848	STK25	2	241492674	241509730	-	7584	protein_coding	serine/threonine kinase 25 [Source:HGNC Symbol;Acc:HGNC:11404]	-
ENSG00000175482	A1450_CDDP	118.394	0.78873	0.000338253	0.00427828	POLD4	11	67350777	67356972	-	3049	protein_coding	DNA polymerase delta 4, accessory subunit [Source:HGNC Symbol;Acc:HGNC:14106]	-
ENSG00000079246	A1451_CDDP	11174.1	-0.235308	0.000342992	0.00432993	XRCC5	2	216107464	216206303	+	5463	protein_coding	X-ray repair cross complementing 5 [Source:HGNC Symbol;Acc:HGNC:12833]	-
ENSG00000103168	A1452_CDDP	773.823	0.393032	0.000343097	0.00432993	TAF1C	16	84177847	84187070	-	5577	protein_coding	TATA-box binding protein associated factor, RNA polymerase I subunit C [Source:HGNC Symbol;Acc:HGNC:11534]	-
ENSG00000140988	A1453_CDDP	32160.2	0.278133	0.000346727	0.00437091	RPS2	16	1962052	1964860	-	2413	protein_coding	ribosomal protein S2 [Source:HGNC Symbol;Acc:HGNC:10404]	-
ENSG00000141425	A1454_CDDP	1431.39	-0.311106	0.000347205	0.0043721	RPRD1A	18	35984387	36067576	-	8442	protein_coding	regulation of nuclear pre-mRNA domain containing 1A [Source:HGNC Symbol;Acc:HGNC:25560]	-
ENSG00000149930	A1455_CDDP	1447.8	0.295942	0.000349094	0.0043895	TAOK2	16	29973641	29992261	+	9058	protein_coding	TAO kinase 2 [Source:HGNC Symbol;Acc:HGNC:16835]	-
ENSG00000007080	A1456_CDDP	1629.86	0.313136	0.000349357	0.0043895	CCDC124	19	17933016	17943991	+	1660	protein_coding	coiled-coil domain containing 124 [Source:HGNC Symbol;Acc:HGNC:25171]	-
ENSG00000088930	A1457_CDDP	4238.72	-0.251971	0.000350672	0.00440117	XRN2	20	21303304	21389827	+	3437	protein_coding	5'-3' exoribonuclease 2 [Source:HGNC Symbol;Acc:HGNC:12836]	-
ENSG00000129317	A1458_CDDP	752.929	-0.399855	0.00035112	0.00440194	PUS7L	12	43718993	43758817	-	14037	protein_coding	pseudouridylate synthase 7 like [Source:HGNC Symbol;Acc:HGNC:25276]	-
ENSG00000189306	A1459_CDDP	1959.18	0.304319	0.000352259	0.00441137	RRP7A	22	42509968	42519802	-	4082	protein_coding	ribosomal RNA processing 7 homolog A [Source:HGNC Symbol;Acc:HGNC:24286]	-
ENSG00000170606	A1460_CDDP	4240.5	-0.236862	0.000357018	0.00446606	HSPA4	5	133051962	133106449	+	5153	protein_coding	heat shock protein family A (Hsp70) member 4 [Source:HGNC Symbol;Acc:HGNC:5237]	-
ENSG00000099804	A1461_CDDP	1138.71	0.316275	0.000358207	0.00447602	CDC34	19	531712	542092	+	1942	protein_coding	cell division cycle 34 [Source:HGNC Symbol;Acc:HGNC:1734]	-
ENSG00000239264	A1462_CDDP	369.46	-0.582733	0.000359227	0.00448385	TXNDC5	6	7881517	7910814	-	4387	protein_coding	thioredoxin domain containing 5 [Source:HGNC Symbol;Acc:HGNC:21073]	-
ENSG00000148737	A1463_CDDP	793.433	-0.380593	0.000360267	0.0044919	TCF7L2	10	112950250	113167678	+	6736	protein_coding	transcription factor 7 like 2 [Source:HGNC Symbol;Acc:HGNC:11641]	HMG
ENSG00000115159	A1464_CDDP	2139.58	-0.291289	0.000360668	0.00449199	GPD2	2	156435290	156613735	+	7155	protein_coding	glycerol-3-phosphate dehydrogenase 2 [Source:HGNC Symbol;Acc:HGNC:4456]	-
ENSG00000108773	A1465_CDDP	1176.07	0.321181	0.00036333	0.00452021	KAT2A	17	42113108	42121358	-	3769	protein_coding	lysine acetyltransferase 2A [Source:HGNC Symbol;Acc:HGNC:4201]	-
ENSG00000182752	A1466_CDDP	1001.77	0.364836	0.000364006	0.00452367	PAPPA	9	116153804	116402322	+	11573	protein_coding	pappalysin 1 [Source:HGNC Symbol;Acc:HGNC:8602]	-
ENSG00000135535	A1467_CDDP	2658.83	-0.258842	0.00036655	0.00454573	CD164	6	109366514	109382812	-	7206	protein_coding	CD164 molecule [Source:HGNC Symbol;Acc:HGNC:1632]	-
ENSG00000115540	A1468_CDDP	476.403	-0.511454	0.000366579	0.00454573	MOB4	2	197515571	197553699	+	4296	protein_coding	MOB family member 4, phocein [Source:HGNC Symbol;Acc:HGNC:17261]	-
ENSG00000094804	A1469_CDDP	2267.71	-0.281094	0.000367662	0.00455421	CDC6	17	40287633	40304657	+	5557	protein_coding	cell division cycle 6 [Source:HGNC Symbol;Acc:HGNC:1744]	-
ENSG00000033178	A1470_CDDP	1538.41	-0.30955	0.000368723	0.00456239	UBA6	4	67612652	67701179	-	11432	protein_coding	ubiquitin like modifier activating enzyme 6 [Source:HGNC Symbol;Acc:HGNC:25581]	-
ENSG00000134333	A1471_CDDP	32369	-0.194368	0.000373853	0.00462086	LDHA	11	18394388	18408425	+	6210	protein_coding	lactate dehydrogenase A [Source:HGNC Symbol;Acc:HGNC:6535]	-
ENSG00000169813	A1472_CDDP	8491.73	-0.219208	0.000376004	0.00464241	HNRNPF	10	43385617	43409166	-	3253	protein_coding	heterogeneous nuclear ribonucleoprotein F [Source:HGNC Symbol;Acc:HGNC:5039]	-
ENSG00000112742	A1473_CDDP	1138.54	-0.348466	0.000376497	0.00464346	TTK	6	80003887	80042527	+	4579	protein_coding	TTK protein kinase [Source:HGNC Symbol;Acc:HGNC:12401]	-
ENSG00000142279	A1474_CDDP	361.655	0.464042	0.000378862	0.00466704	WTIP	19	34481638	34512304	+	13733	protein_coding	WT1 interacting protein [Source:HGNC Symbol;Acc:HGNC:20964]	-
ENSG00000166471	A1475_CDDP	884.729	-0.382791	0.000379246	0.00466704	TMEM41B	11	9280654	9314780	-	4422	protein_coding	transmembrane protein 41B [Source:HGNC Symbol;Acc:HGNC:28948]	-
ENSG00000103876	A1476_CDDP	391.813	0.44819	0.000379774	0.00466704	FAH	15	80152490	80186946	+	7203	protein_coding	fumarylacetoacetate hydrolase [Source:HGNC Symbol;Acc:HGNC:3579]	-
ENSG00000163956	A1477_CDDP	1217.59	0.319988	0.000380047	0.00466704	LRPAP1	4	3503597	3532559	-	11944	protein_coding	LDL receptor related protein associated protein 1 [Source:HGNC Symbol;Acc:HGNC:6701]	-
ENSG00000196208	A1478_CDDP	68.599	0.929385	0.00038219	0.00468831	GREB1	2	11482341	11642788	+	12361	protein_coding	growth regulating estrogen receptor binding 1 [Source:HGNC Symbol;Acc:HGNC:24885]	-
ENSG00000164284	A1479_CDDP	572.043	-0.457696	0.000383961	0.00470497	GRPEL2	5	149345430	149354583	+	4419	protein_coding	GrpE like 2, mitochondrial [Source:HGNC Symbol;Acc:HGNC:21060]	-
ENSG00000125863	A1480_CDDP	558.065	-0.450158	0.0003859	0.00472364	MKKS	20	10401009	10434222	-	6953	protein_coding	McKusick-Kaufman syndrome [Source:HGNC Symbol;Acc:HGNC:7108]	-
ENSG00000108443	A1481_CDDP	1380.74	-0.305428	0.000392877	0.00480389	RPS6KB1	17	59893046	59950564	+	7687	protein_coding	ribosomal protein S6 kinase B1 [Source:HGNC Symbol;Acc:HGNC:10436]	-
ENSG00000174744	A1482_CDDP	1384.45	0.32355	0.000393451	0.00480575	BRMS1	11	66337333	66345125	-	2514	protein_coding	BRMS1, transcriptional repressor and anoikis regulator [Source:HGNC Symbol;Acc:HGNC:17262]	-
ENSG00000164070	A1483_CDDP	1339.35	0.313246	0.000394179	0.00480949	HSPA4L	4	127781821	127840733	+	11621	protein_coding	heat shock protein family A (Hsp70) member 4 like [Source:HGNC Symbol;Acc:HGNC:17041]	-
ENSG00000148341	A1484_CDDP	1075.33	0.32454	0.000395255	0.00481746	SH3GLB2	9	129007036	129028303	-	6814	protein_coding	SH3 domain containing GRB2 like, endophilin B2 [Source:HGNC Symbol;Acc:HGNC:10834]	-
ENSG00000065328	A1485_CDDP	1327.08	-0.329297	0.000401172	0.00488028	MCM10	10	13161554	13211104	+	5454	protein_coding	minichromosome maintenance 10 replication initiation factor [Source:HGNC Symbol;Acc:HGNC:18043]	-
ENSG00000120913	A1486_CDDP	246.709	0.540061	0.000401265	0.00488028	PDLIM2	8	22578279	22598025	+	12388	protein_coding	PDZ and LIM domain 2 [Source:HGNC Symbol;Acc:HGNC:13992]	-
ENSG00000185347	A1487_CDDP	687.65	0.375903	0.000405823	0.0049245	TEDC1	14	105489855	105499575	+	6698	protein_coding	tubulin epsilon and delta complex 1 [Source:HGNC Symbol;Acc:HGNC:20127]	-
ENSG00000185189	A1488_CDDP	348.827	0.512041	0.000406204	0.0049245	NRBP2	8	143833594	143840974	-	4924	protein_coding	nuclear receptor binding protein 2 [Source:HGNC Symbol;Acc:HGNC:19339]	-
ENSG00000110711	A1489_CDDP	544.573	0.412894	0.000406281	0.0049245	AIP	11	67483041	67491103	+	1640	protein_coding	aryl hydrocarbon receptor interacting protein [Source:HGNC Symbol;Acc:HGNC:358]	-
ENSG00000163527	A1490_CDDP	4156.19	-0.285412	0.00040663	0.0049245	STT3B	3	31532638	31637622	+	5012	protein_coding	STT3B, catalytic subunit of the oligosaccharyltransferase complex [Source:HGNC Symbol;Acc:HGNC:30611]	-
ENSG00000110274	A1491_CDDP	974.453	0.357225	0.000407877	0.00493436	CEP164	11	117314557	117413268	+	12898	protein_coding	centrosomal protein 164 [Source:HGNC Symbol;Acc:HGNC:29182]	-
ENSG00000165916	A1492_CDDP	4032.22	0.253761	0.000410898	0.00496249	PSMC3	11	47418769	47426473	-	2276	protein_coding	proteasome 26S subunit, ATPase 3 [Source:HGNC Symbol;Acc:HGNC:9549]	-
ENSG00000041880	A1493_CDDP	403.982	0.447543	0.000411074	0.00496249	PARP3	3	51942345	51948867	+	2928	protein_coding	poly(ADP-ribose) polymerase family member 3 [Source:HGNC Symbol;Acc:HGNC:273]	-
ENSG00000108479	A1494_CDDP	336.104	0.495058	0.000414682	0.00500039	GALK1	17	75751594	75765711	-	2891	protein_coding	galactokinase 1 [Source:HGNC Symbol;Acc:HGNC:4118]	-
ENSG00000120137	A1495_CDDP	1507.18	-0.321239	0.000415091	0.00500039	PANK3	5	168548495	168579600	-	10580	protein_coding	pantothenate kinase 3 [Source:HGNC Symbol;Acc:HGNC:19365]	-
ENSG00000173465	A1496_CDDP	724.994	0.356802	0.000420401	0.00505902	SSSCA1	11	65570430	65573942	+	2008	protein_coding	Sjogren syndrome/scleroderma autoantigen 1 [Source:HGNC Symbol;Acc:HGNC:11328]	-
ENSG00000100201	A1497_CDDP	7964.05	-0.208854	0.000421951	0.00507062	DDX17	22	38483440	38507660	-	9995	protein_coding	DEAD-box helicase 17 [Source:HGNC Symbol;Acc:HGNC:2740]	-
ENSG00000164985	A1498_CDDP	2449.39	-0.270009	0.000422255	0.00507062	PSIP1	9	15464066	15511019	-	6768	protein_coding	PC4 and SFRS1 interacting protein 1 [Source:HGNC Symbol;Acc:HGNC:9527]	-
ENSG00000261373	A1499_CDDP	513.287	-0.453986	0.000423126	0.00507573	VPS9D1-AS1	16	89711856	89718165	+	1753	antisense	VPS9D1 antisense RNA 1 [Source:HGNC Symbol;Acc:HGNC:48915]	-
ENSG00000131263	A1500_CDDP	3060.24	-0.271127	0.000423748	0.00507785	RLIM	X	74585217	74614617	-	8379	protein_coding	ring finger protein, LIM domain interacting [Source:HGNC Symbol;Acc:HGNC:13429]	-
ENSG00000179588	A1501_CDDP	210.552	0.589657	0.000425264	0.00508664	ZFPM1	16	88453317	88537016	+	6110	protein_coding	zinc finger protein, FOG family member 1 [Source:HGNC Symbol;Acc:HGNC:19762]	zf-C2H2
ENSG00000061676	A1502_CDDP	6187.88	-0.2698	0.000425374	0.00508664	NCKAP1	2	182909115	183038858	-	22520	protein_coding	NCK associated protein 1 [Source:HGNC Symbol;Acc:HGNC:7666]	-
ENSG00000161203	A1503_CDDP	5594.57	0.21127	0.000426056	0.00508679	AP2M1	3	184174689	184184091	+	4756	protein_coding	adaptor related protein complex 2 subunit mu 1 [Source:HGNC Symbol;Acc:HGNC:564]	-
ENSG00000018510	A1504_CDDP	3188.12	-0.261175	0.00042628	0.00508679	AGPS	2	177392644	177559299	+	8965	protein_coding	alkylglycerone phosphate synthase [Source:HGNC Symbol;Acc:HGNC:327]	-
ENSG00000130304	A1505_CDDP	193.724	0.590527	0.000427586	0.00509704	SLC27A1	19	17468769	17506168	+	8249	protein_coding	solute carrier family 27 member 1 [Source:HGNC Symbol;Acc:HGNC:10995]	-
ENSG00000141577	A1506_CDDP	544.302	0.39868	0.000428448	0.00510197	CEP131	17	81189593	81222999	-	3966	protein_coding	centrosomal protein 131 [Source:HGNC Symbol;Acc:HGNC:29511]	-
ENSG00000230202	A1507_CDDP	1831.2	-0.941623	0.000430584	0.00512206	AL450405.1	6	117998975	117999448	+	474	processed_pseudogene	ribosomal protein L29 (RPL29) pseudogene	-
ENSG00000204843	A1508_CDDP	3414.05	0.233149	0.000433043	0.00514595	DCTN1	2	74361154	74392087	-	10439	protein_coding	dynactin subunit 1 [Source:HGNC Symbol;Acc:HGNC:2711]	-
ENSG00000154639	A1509_CDDP	652.401	-0.401788	0.000436417	0.00517759	CXADR	21	17512382	17593579	+	6682	protein_coding	CXADR, Ig-like cell adhesion molecule [Source:HGNC Symbol;Acc:HGNC:2559]	-
ENSG00000159217	A1510_CDDP	2979.65	-0.250833	0.000437014	0.00517759	IGF2BP1	17	48997412	49055650	+	9109	protein_coding	insulin like growth factor 2 mRNA binding protein 1 [Source:HGNC Symbol;Acc:HGNC:28866]	-
ENSG00000170889	A1511_CDDP	14667.6	0.292419	0.000437379	0.00517759	RPS9	19	54200742	54249003	+	4371	protein_coding	ribosomal protein S9 [Source:HGNC Symbol;Acc:HGNC:10442]	-
ENSG00000104960	A1512_CDDP	825.667	0.348977	0.000437523	0.00517759	PTOV1	19	49850735	49860744	+	5962	protein_coding	prostate tumor overexpressed 1 [Source:HGNC Symbol;Acc:HGNC:9632]	-
ENSG00000165233	A1513_CDDP	700.066	0.375376	0.000439661	0.00519325	CARD19	9	93096218	93113283	+	3081	protein_coding	caspase recruitment domain family member 19 [Source:HGNC Symbol;Acc:HGNC:28148]	-
ENSG00000090674	A1514_CDDP	363.444	0.451988	0.000439778	0.00519325	MCOLN1	19	7522626	7534009	+	3956	protein_coding	mucolipin 1 [Source:HGNC Symbol;Acc:HGNC:13356]	-
ENSG00000168214	A1515_CDDP	964.755	-0.344811	0.000440214	0.00519325	RBPJ	4	26163455	26435131	+	9253	protein_coding	recombination signal binding protein for immunoglobulin kappa J region [Source:HGNC Symbol;Acc:HGNC:5724]	CSL
ENSG00000169689	A1516_CDDP	1801.29	0.364873	0.000441414	0.00520202	CENPX	17	82018702	82024107	-	1531	protein_coding	centromere protein X [Source:HGNC Symbol;Acc:HGNC:11422]	-
ENSG00000136238	A1517_CDDP	5834.75	-0.224035	0.000443291	0.00521874	RAC1	7	6374523	6403977	+	3114	protein_coding	Rac family small GTPase 1 [Source:HGNC Symbol;Acc:HGNC:9801]	-
ENSG00000134884	A1518_CDDP	1597.34	-0.329356	0.000445025	0.00523194	ARGLU1	13	106541673	106568164	-	5810	protein_coding	arginine and glutamate rich 1 [Source:HGNC Symbol;Acc:HGNC:25482]	-
ENSG00000152795	A1519_CDDP	6049.09	-0.283844	0.00044533	0.00523194	HNRNPDL	4	82422564	82430408	-	5476	protein_coding	heterogeneous nuclear ribonucleoprotein D like [Source:HGNC Symbol;Acc:HGNC:5037]	-
ENSG00000182903	A1520_CDDP	424.837	-0.492485	0.000446283	0.00523256	ZNF721	4	425815	499156	-	6390	protein_coding	zinc finger protein 721 [Source:HGNC Symbol;Acc:HGNC:29425]	zf-C2H2
ENSG00000241360	A1521_CDDP	92.1939	0.826161	0.000446301	0.00523256	PDXP	22	37658727	37666934	+	2203	protein_coding	pyridoxal phosphatase [Source:HGNC Symbol;Acc:HGNC:30259]	-
ENSG00000071859	A1522_CDDP	1582.42	0.320062	0.000446805	0.00523308	FAM50A	X	154444126	154450654	+	2567	protein_coding	family with sequence similarity 50 member A [Source:HGNC Symbol;Acc:HGNC:18786]	-
ENSG00000102595	A1523_CDDP	420.849	-0.494604	0.000450815	0.00527463	UGGT2	13	95801580	96053482	-	8105	protein_coding	UDP-glucose glycoprotein glucosyltransferase 2 [Source:HGNC Symbol;Acc:HGNC:15664]	-
ENSG00000152952	A1524_CDDP	16626.5	-0.198478	0.000452567	0.0052897	PLOD2	3	146069440	146163653	-	7646	protein_coding	procollagen-lysine,2-oxoglutarate 5-dioxygenase 2 [Source:HGNC Symbol;Acc:HGNC:9082]	-
ENSG00000137216	A1525_CDDP	482.953	0.434287	0.000457951	0.0053438	TMEM63B	6	44126914	44155519	+	4425	protein_coding	transmembrane protein 63B [Source:HGNC Symbol;Acc:HGNC:17735]	-
ENSG00000123485	A1526_CDDP	3512.34	-0.243726	0.000458134	0.0053438	HJURP	2	233833416	233854566	-	3821	protein_coding	Holliday junction recognition protein [Source:HGNC Symbol;Acc:HGNC:25444]	-
ENSG00000112029	A1527_CDDP	828.578	-0.384988	0.000462335	0.00538729	FBXO5	6	152970519	152983579	-	3833	protein_coding	F-box protein 5 [Source:HGNC Symbol;Acc:HGNC:13584]	-
ENSG00000161981	A1528_CDDP	538.722	0.476817	0.000470829	0.00548067	SNRNP25	16	53010	57669	+	3060	protein_coding	small nuclear ribonucleoprotein U11/U12 subunit 25 [Source:HGNC Symbol;Acc:HGNC:14161]	-
ENSG00000092853	A1529_CDDP	1591.29	-0.291583	0.000471916	0.00548771	CLSPN	1	35720218	35769967	-	5411	protein_coding	claspin [Source:HGNC Symbol;Acc:HGNC:19715]	-
ENSG00000104884	A1530_CDDP	856.868	0.34002	0.000474066	0.00550709	ERCC2	19	45349837	45370918	-	6450	protein_coding	ERCC excision repair 2, TFIIH core complex helicase subunit [Source:HGNC Symbol;Acc:HGNC:3434]	-
ENSG00000167136	A1531_CDDP	133.738	0.698373	0.000477061	0.00553542	ENDOG	9	128818474	128822677	+	1172	protein_coding	endonuclease G [Source:HGNC Symbol;Acc:HGNC:3346]	-
ENSG00000032444	A1532_CDDP	2294.92	0.344995	0.000477476	0.00553542	PNPLA6	19	7534004	7561764	+	7172	protein_coding	patatin like phospholipase domain containing 6 [Source:HGNC Symbol;Acc:HGNC:16268]	-
ENSG00000067208	A1533_CDDP	356.467	-0.515711	0.000478944	0.00554679	EVI5	1	92508696	92792404	-	8276	protein_coding	ecotropic viral integration site 5 [Source:HGNC Symbol;Acc:HGNC:3501]	-
ENSG00000108219	A1534_CDDP	3188.42	0.256616	0.000482348	0.00557556	TSPAN14	10	80454166	80533123	+	17888	protein_coding	tetraspanin 14 [Source:HGNC Symbol;Acc:HGNC:23303]	-
ENSG00000159069	A1535_CDDP	2163.81	0.284649	0.000482407	0.00557556	FBXW5	9	136940435	136944696	-	3252	protein_coding	F-box and WD repeat domain containing 5 [Source:HGNC Symbol;Acc:HGNC:13613]	-
ENSG00000086504	A1536_CDDP	1324.24	0.355839	0.000484609	0.00559535	MRPL28	16	366969	371289	-	3042	protein_coding	mitochondrial ribosomal protein L28 [Source:HGNC Symbol;Acc:HGNC:14484]	-
ENSG00000147649	A1537_CDDP	3129.27	-0.261636	0.000487583	0.00562399	MTDH	8	97644179	97728770	+	6391	protein_coding	metadherin [Source:HGNC Symbol;Acc:HGNC:29608]	-
ENSG00000110328	A1538_CDDP	464.824	0.441979	0.000490955	0.00565715	GALNT18	11	11270876	11622005	-	3627	protein_coding	polypeptide N-acetylgalactosaminyltransferase 18 [Source:HGNC Symbol;Acc:HGNC:30488]	-
ENSG00000108848	A1539_CDDP	3201.42	-0.26018	0.00049371	0.00568315	LUC7L3	17	50719544	50756213	+	8151	protein_coding	LUC7 like 3 pre-mRNA splicing factor [Source:HGNC Symbol;Acc:HGNC:24309]	-
ENSG00000188186	A1540_CDDP	1124.08	0.388743	0.000495335	0.00569153	LAMTOR4	7	100148907	100155944	+	1936	protein_coding	late endosomal/lysosomal adaptor, MAPK and MTOR activator 4 [Source:HGNC Symbol;Acc:HGNC:33772]	-
ENSG00000105976	A1541_CDDP	8233.49	-0.260401	0.000495437	0.00569153	MET	7	116672390	116798386	+	7039	protein_coding	MET proto-oncogene, receptor tyrosine kinase [Source:HGNC Symbol;Acc:HGNC:7029]	-
ENSG00000164880	A1542_CDDP	3645.07	0.26529	0.000500371	0.00574243	INTS1	7	1470277	1504367	-	9062	protein_coding	integrator complex subunit 1 [Source:HGNC Symbol;Acc:HGNC:24555]	-
ENSG00000023839	A1543_CDDP	18182.8	-0.196561	0.00050142	0.00574867	ABCC2	10	99782640	99852594	+	7837	protein_coding	ATP binding cassette subfamily C member 2 [Source:HGNC Symbol;Acc:HGNC:53]	-
ENSG00000115310	A1544_CDDP	10949.2	-0.222044	0.000503536	0.00576713	RTN4	2	54972187	55112621	-	6644	protein_coding	reticulon 4 [Source:HGNC Symbol;Acc:HGNC:14085]	-
ENSG00000165655	A1545_CDDP	406.084	0.428978	0.000505398	0.00578265	ZNF503	10	75397830	75401906	-	3347	protein_coding	zinc finger protein 503 [Source:HGNC Symbol;Acc:HGNC:23589]	-
ENSG00000063046	A1546_CDDP	13960.6	-0.214931	0.000508041	0.00580706	EIF4B	12	53006158	53042209	+	6146	protein_coding	eukaryotic translation initiation factor 4B [Source:HGNC Symbol;Acc:HGNC:3285]	-
ENSG00000173327	A1547_CDDP	1943.98	0.259843	0.000509473	0.00581759	MAP3K11	11	65597755	65615382	-	10564	protein_coding	mitogen-activated protein kinase kinase kinase 11 [Source:HGNC Symbol;Acc:HGNC:6850]	-
ENSG00000135070	A1548_CDDP	1303.17	-0.345592	0.000510058	0.00581844	ISCA1	9	86264546	86283102	-	3251	protein_coding	iron-sulfur cluster assembly 1 [Source:HGNC Symbol;Acc:HGNC:28660]	-
ENSG00000171813	A1549_CDDP	581.342	0.398994	0.000512141	0.00583636	PWWP2B	10	132397168	132417863	+	2651	protein_coding	PWWP domain containing 2B [Source:HGNC Symbol;Acc:HGNC:25150]	-
ENSG00000167123	A1550_CDDP	419.431	0.439196	0.000516996	0.00588197	CERCAM	9	128411751	128437351	+	6059	protein_coding	cerebral endothelial cell adhesion molecule [Source:HGNC Symbol;Acc:HGNC:23723]	-
ENSG00000105520	A1551_CDDP	361.411	0.47371	0.000517175	0.00588197	PLPPR2	19	11355386	11365698	+	3273	protein_coding	phospholipid phosphatase related 2 [Source:HGNC Symbol;Acc:HGNC:29566]	-
ENSG00000088325	A1552_CDDP	8257.06	-0.210318	0.000517732	0.00588243	TPX2	20	31739271	31801805	+	3605	protein_coding	TPX2, microtubule nucleation factor [Source:HGNC Symbol;Acc:HGNC:1249]	-
ENSG00000212907	A1553_CDDP	27541.6	-0.580293	0.000518803	0.00588847	MT-ND4L	MT	10470	10766	+	297	protein_coding	mitochondrially encoded NADH:ubiquinone oxidoreductase core subunit 4L [Source:HGNC Symbol;Acc:HGNC:7460]	-
ENSG00000114416	A1554_CDDP	2653.2	-0.247507	0.000519297	0.00588847	FXR1	3	180868141	180982753	+	12054	protein_coding	FMR1 autosomal homolog 1 [Source:HGNC Symbol;Acc:HGNC:4023]	-
ENSG00000107738	A1555_CDDP	638.014	0.369088	0.000522256	0.00591614	VSIR	10	71747559	71773498	-	5128	protein_coding	V-set immunoregulatory receptor [Source:HGNC Symbol;Acc:HGNC:30085]	-
ENSG00000188647	A1556_CDDP	1416.89	-0.320328	0.00052351	0.00592444	PTAR1	9	69709522	69759959	-	12200	protein_coding	protein prenyltransferase alpha subunit repeat containing 1 [Source:HGNC Symbol;Acc:HGNC:30449]	-
ENSG00000080986	A1557_CDDP	1050.54	-0.334927	0.000524629	0.00592611	NDC80	18	2571511	2616635	+	3600	protein_coding	NDC80, kinetochore complex component [Source:HGNC Symbol;Acc:HGNC:16909]	-
ENSG00000174903	A1558_CDDP	1923.14	0.271472	0.000524697	0.00592611	RAB1B	11	66268533	66277492	+	2007	protein_coding	RAB1B, member RAS oncogene family [Source:HGNC Symbol;Acc:HGNC:18370]	-
ENSG00000167600	A1559_CDDP	324.479	0.516928	0.000527036	0.00593871	CYP2S1	19	41193049	41207539	+	2874	protein_coding	cytochrome P450 family 2 subfamily S member 1 [Source:HGNC Symbol;Acc:HGNC:15654]	-
ENSG00000175662	A1560_CDDP	693.549	0.366187	0.000527306	0.00593871	TOM1L2	17	17843511	17972422	-	7863	protein_coding	target of myb1 like 2 membrane trafficking protein [Source:HGNC Symbol;Acc:HGNC:11984]	-
ENSG00000170421	A1561_CDDP	2609.17	0.242679	0.000527375	0.00593871	KRT8	12	52897187	52949954	-	6881	protein_coding	keratin 8 [Source:HGNC Symbol;Acc:HGNC:6446]	-
ENSG00000044090	A1562_CDDP	629.762	0.385805	0.000536482	0.00602977	CUL7	6	43037617	43053945	-	5628	protein_coding	cullin 7 [Source:HGNC Symbol;Acc:HGNC:21024]	-
ENSG00000157540	A1563_CDDP	1041	-0.329737	0.00053652	0.00602977	DYRK1A	21	37365573	37526358	+	26602	protein_coding	dual specificity tyrosine phosphorylation regulated kinase 1A [Source:HGNC Symbol;Acc:HGNC:3091]	-
ENSG00000143862	A1564_CDDP	492.05	0.402645	0.000539751	0.0060601	ARL8A	1	202133404	202144743	-	1975	protein_coding	ADP ribosylation factor like GTPase 8A [Source:HGNC Symbol;Acc:HGNC:25192]	-
ENSG00000100644	A1565_CDDP	5204.36	-0.224828	0.000550826	0.00617836	HIF1A	14	61695513	61748259	+	5151	protein_coding	hypoxia inducible factor 1 subunit alpha [Source:HGNC Symbol;Acc:HGNC:4910]	Others
ENSG00000158062	A1566_CDDP	278.146	0.532245	0.000555326	0.00622271	UBXN11	1	26281328	26318363	-	4704	protein_coding	UBX domain protein 11 [Source:HGNC Symbol;Acc:HGNC:30600]	-
ENSG00000185515	A1567_CDDP	909.955	-0.352383	0.000556512	0.00622988	BRCC3	X	155071420	155123074	+	3182	protein_coding	BRCA1/BRCA2-containing complex subunit 3 [Source:HGNC Symbol;Acc:HGNC:24185]	-
ENSG00000186871	A1568_CDDP	1236.23	-0.312471	0.000566847	0.00633934	ERCC6L	X	72204657	72239047	-	4364	protein_coding	ERCC excision repair 6 like, spindle assembly checkpoint helicase [Source:HGNC Symbol;Acc:HGNC:20794]	-
ENSG00000114933	A1569_CDDP	806.484	-0.359698	0.000568431	0.00635082	INO80D	2	205993721	206086303	-	14373	protein_coding	INO80 complex subunit D [Source:HGNC Symbol;Acc:HGNC:25997]	-
ENSG00000156256	A1570_CDDP	1083.46	-0.320143	0.000570928	0.00637247	USP16	21	29024629	29054488	+	5694	protein_coding	ubiquitin specific peptidase 16 [Source:HGNC Symbol;Acc:HGNC:12614]	-
ENSG00000159423	A1571_CDDP	218.694	0.572564	0.000571883	0.00637688	ALDH4A1	1	18871430	18902781	-	3689	protein_coding	aldehyde dehydrogenase 4 family member A1 [Source:HGNC Symbol;Acc:HGNC:406]	-
ENSG00000104518	A1572_CDDP	1062.06	0.329078	0.000572895	0.00638192	GSDMD	8	143553207	143563062	+	5116	protein_coding	gasdermin D [Source:HGNC Symbol;Acc:HGNC:25697]	-
ENSG00000115204	A1573_CDDP	1050.88	0.319692	0.000586254	0.00652437	MPV17	2	27309492	27325680	-	5625	protein_coding	MPV17, mitochondrial inner membrane protein [Source:HGNC Symbol;Acc:HGNC:7224]	-
ENSG00000119681	A1574_CDDP	918.206	0.368733	0.000588135	0.00653891	LTBP2	14	74498170	74612378	-	9091	protein_coding	latent transforming growth factor beta binding protein 2 [Source:HGNC Symbol;Acc:HGNC:6715]	-
ENSG00000116017	A1575_CDDP	377.12	0.441232	0.000589258	0.00653928	ARID3A	19	925781	975934	+	7210	protein_coding	AT-rich interaction domain 3A [Source:HGNC Symbol;Acc:HGNC:3031]	ARID
ENSG00000178177	A1576_CDDP	373.897	-0.510898	0.000589316	0.00653928	LCORL	4	17841199	18021876	-	14858	protein_coding	ligand dependent nuclear receptor corepressor like [Source:HGNC Symbol;Acc:HGNC:30776]	HTH
ENSG00000198892	A1577_CDDP	178.149	0.618189	0.000593367	0.00657709	SHISA4	1	201888680	201892306	+	1746	protein_coding	shisa family member 4 [Source:HGNC Symbol;Acc:HGNC:27139]	-
ENSG00000109606	A1578_CDDP	4621.68	-0.21859	0.000593877	0.00657709	DHX15	4	24517441	24584550	-	8162	protein_coding	DEAH-box helicase 15 [Source:HGNC Symbol;Acc:HGNC:2738]	-
ENSG00000141349	A1579_CDDP	1202.34	0.292842	0.000599576	0.00663376	G6PC3	17	44070735	44076344	+	4551	protein_coding	glucose-6-phosphatase catalytic subunit 3 [Source:HGNC Symbol;Acc:HGNC:24861]	-
ENSG00000132749	A1580_CDDP	149.636	0.637401	0.000601737	0.0066512	TESMIN	11	68707440	68751564	-	5833	protein_coding	testis expressed metallothionein like protein [Source:HGNC Symbol;Acc:HGNC:7446]	-
ENSG00000155304	A1581_CDDP	1146.25	-0.318828	0.000603978	0.00666951	HSPA13	21	14371115	14383484	-	4194	protein_coding	heat shock protein family A (Hsp70) member 13 [Source:HGNC Symbol;Acc:HGNC:11375]	-
ENSG00000141258	A1582_CDDP	1211.45	0.305306	0.000604971	0.00667401	SGSM2	17	2337498	2381058	+	9771	protein_coding	small G protein signaling modulator 2 [Source:HGNC Symbol;Acc:HGNC:29026]	-
ENSG00000175216	A1583_CDDP	6627.15	-0.226394	0.000606041	0.00667935	CKAP5	11	46743048	46846308	-	8538	protein_coding	cytoskeleton associated protein 5 [Source:HGNC Symbol;Acc:HGNC:28959]	-
ENSG00000083642	A1584_CDDP	728.488	-0.401366	0.000613971	0.00676021	PDS5B	13	32586427	32778019	+	13212	protein_coding	PDS5 cohesin associated factor B [Source:HGNC Symbol;Acc:HGNC:20418]	-
ENSG00000139722	A1585_CDDP	387.506	0.460019	0.000616103	0.00677714	VPS37B	12	122865328	122896444	-	5953	protein_coding	VPS37B, ESCRT-I subunit [Source:HGNC Symbol;Acc:HGNC:25754]	-
ENSG00000172466	A1586_CDDP	1249.48	-0.319353	0.000620175	0.00681535	ZNF24	18	35332212	35345482	-	8257	protein_coding	zinc finger protein 24 [Source:HGNC Symbol;Acc:HGNC:13032]	zf-C2H2
ENSG00000185787	A1587_CDDP	4940.41	-0.233766	0.000629337	0.00690937	MORF4L1	15	78810487	78898133	+	6584	protein_coding	mortality factor 4 like 1 [Source:HGNC Symbol;Acc:HGNC:16989]	-
ENSG00000115594	A1588_CDDP	812.41	-0.374201	0.000631228	0.00692346	IL1R1	2	102064544	102179874	+	7083	protein_coding	interleukin 1 receptor type 1 [Source:HGNC Symbol;Acc:HGNC:5993]	-
ENSG00000169504	A1589_CDDP	4394.42	-0.243037	0.000638169	0.00698319	CLIC4	1	24745357	24844324	+	4495	protein_coding	chloride intracellular channel 4 [Source:HGNC Symbol;Acc:HGNC:13518]	-
ENSG00000170348	A1590_CDDP	3761.01	-0.237804	0.000638422	0.00698319	TMED10	14	75131470	75176631	-	4974	protein_coding	transmembrane p24 trafficking protein 10 [Source:HGNC Symbol;Acc:HGNC:16998]	-
ENSG00000107874	A1591_CDDP	787.902	0.35196	0.000638512	0.00698319	CUEDC2	10	102423245	102432661	-	1412	protein_coding	CUE domain containing 2 [Source:HGNC Symbol;Acc:HGNC:28352]	-
ENSG00000048140	A1592_CDDP	1129.44	0.302455	0.000639964	0.00698815	TSPAN17	5	176647387	176659054	+	5215	protein_coding	tetraspanin 17 [Source:HGNC Symbol;Acc:HGNC:13594]	-
ENSG00000171681	A1593_CDDP	1004.88	-0.366105	0.000640192	0.00698815	ATF7IP	12	14365632	14502935	+	13189	protein_coding	activating transcription factor 7 interacting protein [Source:HGNC Symbol;Acc:HGNC:20092]	-
ENSG00000185361	A1594_CDDP	395.067	0.447521	0.000643497	0.00701751	TNFAIP8L1	19	4639518	4655568	+	6667	protein_coding	TNF alpha induced protein 8 like 1 [Source:HGNC Symbol;Acc:HGNC:28279]	-
ENSG00000107249	A1595_CDDP	1250.34	-0.346142	0.000649963	0.00708124	GLIS3	9	3824127	4348392	-	11826	protein_coding	GLIS family zinc finger 3 [Source:HGNC Symbol;Acc:HGNC:28510]	zf-C2H2
ENSG00000112081	A1596_CDDP	7191.51	-0.229379	0.000657033	0.00714696	SRSF3	6	36594353	36605600	+	7118	protein_coding	serine and arginine rich splicing factor 3 [Source:HGNC Symbol;Acc:HGNC:10785]	-
ENSG00000012660	A1597_CDDP	3590.03	-0.233898	0.00065725	0.00714696	ELOVL5	6	53267398	53349179	-	3813	protein_coding	ELOVL fatty acid elongase 5 [Source:HGNC Symbol;Acc:HGNC:21308]	-
ENSG00000126254	A1598_CDDP	3035.91	0.245456	0.000659021	0.00715824	RBM42	19	35629030	35637686	+	2206	protein_coding	RNA binding motif protein 42 [Source:HGNC Symbol;Acc:HGNC:28117]	-
ENSG00000120690	A1599_CDDP	798.709	-0.369489	0.000659543	0.00715824	ELF1	13	40932028	41061440	-	4335	protein_coding	E74 like ETS transcription factor 1 [Source:HGNC Symbol;Acc:HGNC:3316]	ETS
ENSG00000167680	A1600_CDDP	1291.4	0.330999	0.000662373	0.00718211	SEMA6B	19	4542593	4559808	-	4412	protein_coding	semaphorin 6B [Source:HGNC Symbol;Acc:HGNC:10739]	-
ENSG00000163513	A1601_CDDP	4469.33	-0.236904	0.000670554	0.00726391	TGFBR2	3	30606502	30694142	+	4704	protein_coding	transforming growth factor beta receptor 2 [Source:HGNC Symbol;Acc:HGNC:11773]	-
ENSG00000092470	A1602_CDDP	817.926	-0.399466	0.0006734	0.00728567	WDR76	15	43826963	43868419	+	4078	protein_coding	WD repeat domain 76 [Source:HGNC Symbol;Acc:HGNC:25773]	-
ENSG00000063854	A1603_CDDP	261.114	0.517171	0.000673841	0.00728567	HAGH	16	1795620	1827194	-	5975	protein_coding	hydroxyacylglutathione hydrolase [Source:HGNC Symbol;Acc:HGNC:4805]	-
ENSG00000198732	A1604_CDDP	177.489	0.603742	0.000678945	0.00733389	SMOC1	14	69854131	70032366	+	4369	protein_coding	SPARC related modular calcium binding 1 [Source:HGNC Symbol;Acc:HGNC:20318]	-
ENSG00000182923	A1605_CDDP	477.914	-0.449982	0.000685262	0.00739512	CEP63	3	134485721	134575017	+	10385	protein_coding	centrosomal protein 63 [Source:HGNC Symbol;Acc:HGNC:25815]	-
ENSG00000141959	A1606_CDDP	1884.75	0.257195	0.000693893	0.00748118	PFKL	21	44300051	44327376	+	8926	protein_coding	phosphofructokinase, liver type [Source:HGNC Symbol;Acc:HGNC:8876]	-
ENSG00000129474	A1607_CDDP	3617.08	0.225386	0.000696167	0.0074986	AJUBA	14	22971174	22982642	-	5979	protein_coding	ajuba LIM protein [Source:HGNC Symbol;Acc:HGNC:20250]	-
ENSG00000133393	A1608_CDDP	1279.07	-0.30752	0.000704069	0.00757655	FOPNL	16	15865720	15888625	-	2391	protein_coding	FGFR1OP N-terminal like [Source:HGNC Symbol;Acc:HGNC:26435]	-
ENSG00000249673	A1609_CDDP	317.846	0.504173	0.000707368	0.00760487	NOP14-AS1	4	2934899	2961738	+	7195	antisense	NOP14 antisense RNA 1 [Source:HGNC Symbol;Acc:HGNC:20205]	-
ENSG00000184117	A1610_CDDP	1231.25	0.285144	0.00070996	0.00762554	NIPSNAP1	22	29554808	29581337	-	3067	protein_coding	nipsnap homolog 1 [Source:HGNC Symbol;Acc:HGNC:7827]	-
ENSG00000197498	A1611_CDDP	1167.05	-0.316305	0.000711153	0.00763116	RPF2	6	110982015	111028263	+	3922	protein_coding	ribosome production factor 2 homolog [Source:HGNC Symbol;Acc:HGNC:20870]	-
ENSG00000139354	A1612_CDDP	857.923	-0.374288	0.0007131	0.00764061	GAS2L3	12	100573683	100628286	+	6799	protein_coding	growth arrest specific 2 like 3 [Source:HGNC Symbol;Acc:HGNC:27475]	-
ENSG00000142330	A1613_CDDP	362.161	0.456719	0.000713446	0.00764061	CAPN10	2	240586716	240617705	+	7474	protein_coding	calpain 10 [Source:HGNC Symbol;Acc:HGNC:1477]	-
ENSG00000138685	A1614_CDDP	3452.41	-0.226217	0.000714044	0.00764061	FGF2	4	122826708	122898236	+	6775	protein_coding	fibroblast growth factor 2 [Source:HGNC Symbol;Acc:HGNC:3676]	-
ENSG00000147854	A1615_CDDP	1270.92	-0.304104	0.000715379	0.00764771	UHRF2	9	6413151	6507054	+	9919	protein_coding	ubiquitin like with PHD and ring finger domains 2 [Source:HGNC Symbol;Acc:HGNC:12557]	-
ENSG00000118193	A1616_CDDP	1690.77	-0.287502	0.000717753	0.0076659	KIF14	1	200551497	200620734	-	7277	protein_coding	kinesin family member 14 [Source:HGNC Symbol;Acc:HGNC:19181]	-
ENSG00000196159	A1617_CDDP	1691.6	-0.34874	0.000722079	0.00770488	FAT4	4	125316399	125492932	+	16439	protein_coding	FAT atypical cadherin 4 [Source:HGNC Symbol;Acc:HGNC:23109]	-
ENSG00000010244	A1618_CDDP	3772.97	-0.237594	0.000729893	0.00778097	ZNF207	17	32350117	32381886	+	15834	protein_coding	zinc finger protein 207 [Source:HGNC Symbol;Acc:HGNC:12998]	-
ENSG00000131584	A1619_CDDP	565.963	0.380256	0.000731641	0.00778549	ACAP3	1	1292376	1309609	-	8809	protein_coding	ArfGAP with coiled-coil, ankyrin repeat and PH domains 3 [Source:HGNC Symbol;Acc:HGNC:16754]	-
ENSG00000128059	A1620_CDDP	1259.49	-0.300219	0.000731683	0.00778549	PPAT	4	56393362	56435615	-	5439	protein_coding	phosphoribosyl pyrophosphate amidotransferase [Source:HGNC Symbol;Acc:HGNC:9238]	-
ENSG00000147650	A1621_CDDP	992.13	-0.328622	0.000736454	0.00782894	LRP12	8	104489231	104589024	-	9777	protein_coding	LDL receptor related protein 12 [Source:HGNC Symbol;Acc:HGNC:31708]	-
ENSG00000128595	A1622_CDDP	5041.7	-0.218681	0.000743758	0.00789923	CALU	7	128739292	128771807	+	4537	protein_coding	calumenin [Source:HGNC Symbol;Acc:HGNC:1458]	-
ENSG00000124831	A1623_CDDP	2899.27	-0.248147	0.0007529	0.00798887	LRRFIP1	2	237627576	237813682	+	11901	protein_coding	LRR binding FLII interacting protein 1 [Source:HGNC Symbol;Acc:HGNC:6702]	-
ENSG00000096384	A1624_CDDP	36221.5	-0.195768	0.000755746	0.00801161	HSP90AB1	6	44246166	44253888	+	2980	protein_coding	heat shock protein 90 alpha family class B member 1 [Source:HGNC Symbol;Acc:HGNC:5258]	-
ENSG00000055950	A1625_CDDP	1237.13	0.280759	0.000756945	0.00801686	MRPL43	10	100969458	100987515	-	3573	protein_coding	mitochondrial ribosomal protein L43 [Source:HGNC Symbol;Acc:HGNC:14517]	-
ENSG00000175634	A1626_CDDP	729.267	0.350988	0.000759127	0.00803251	RPS6KB2	11	67428460	67435408	+	5822	protein_coding	ribosomal protein S6 kinase B2 [Source:HGNC Symbol;Acc:HGNC:10437]	-
ENSG00000124151	A1627_CDDP	2574.04	-0.282955	0.000761928	0.00805467	NCOA3	20	47501902	47656877	+	8402	protein_coding	nuclear receptor coactivator 3 [Source:HGNC Symbol;Acc:HGNC:7670]	-
ENSG00000179295	A1628_CDDP	6798.35	-0.222341	0.000763809	0.00806267	PTPN11	12	112418351	112509913	+	7023	protein_coding	protein tyrosine phosphatase, non-receptor type 11 [Source:HGNC Symbol;Acc:HGNC:9644]	-
ENSG00000139726	A1629_CDDP	2827.19	-0.233995	0.0007641	0.00806267	DENR	12	122752774	122771064	+	3576	protein_coding	density regulated re-initiation and release factor [Source:HGNC Symbol;Acc:HGNC:2769]	-
ENSG00000173726	A1630_CDDP	4811.11	-0.219649	0.000765132	0.00806609	TOMM20	1	235109336	235128936	-	3542	protein_coding	translocase of outer mitochondrial membrane 20 [Source:HGNC Symbol;Acc:HGNC:20947]	-
ENSG00000172965	A1631_CDDP	1255.95	-0.319495	0.000770671	0.00811501	MIR4435-2HG	2	111036776	111523376	-	13094	lincRNA	MIR4435-2 host gene [Source:HGNC Symbol;Acc:HGNC:35163]	-
ENSG00000162975	A1632_CDDP	186.734	0.573918	0.000771866	0.00811501	KCNF1	2	10911937	10914225	+	2289	protein_coding	potassium voltage-gated channel modifier subfamily F member 1 [Source:HGNC Symbol;Acc:HGNC:6246]	-
ENSG00000023287	A1633_CDDP	918.515	-0.432585	0.000771909	0.00811501	RB1CC1	8	52622456	52745843	-	7615	protein_coding	RB1 inducible coiled-coil 1 [Source:HGNC Symbol;Acc:HGNC:15574]	-
ENSG00000173264	A1634_CDDP	598.206	0.359318	0.000777504	0.0081663	GPR137	11	64270062	64289500	+	4031	protein_coding	G protein-coupled receptor 137 [Source:HGNC Symbol;Acc:HGNC:24300]	-
ENSG00000151923	A1635_CDDP	3261.37	-0.246324	0.000779229	0.00817689	TIAL1	10	119571802	119597029	-	7355	protein_coding	TIA1 cytotoxic granule associated RNA binding protein like 1 [Source:HGNC Symbol;Acc:HGNC:11804]	-
ENSG00000104408	A1636_CDDP	4287.99	-0.223048	0.000781032	0.00818826	EIF3E	8	108201216	108435333	-	6005	protein_coding	eukaryotic translation initiation factor 3 subunit E [Source:HGNC Symbol;Acc:HGNC:3277]	-
ENSG00000105669	A1637_CDDP	1052.52	0.31464	0.000791984	0.00829545	COPE	19	18899514	18919397	-	2885	protein_coding	coatomer protein complex subunit epsilon [Source:HGNC Symbol;Acc:HGNC:2234]	-
ENSG00000214975	A1638_CDDP	80.0477	-1.10764	0.000797204	0.00834246	PPIAP29	6	24976419	24976982	+	499	processed_pseudogene	peptidylprolyl isomerase A pseudogene 29 [Source:HGNC Symbol;Acc:HGNC:43021]	-
ENSG00000070770	A1639_CDDP	2093.88	-0.304108	0.000799263	0.00835634	CSNK2A2	16	58157907	58197920	-	6905	protein_coding	casein kinase 2 alpha 2 [Source:HGNC Symbol;Acc:HGNC:2459]	-
ENSG00000163848	A1640_CDDP	983.912	-0.327907	0.000801391	0.0083709	ZNF148	3	125225561	125375354	-	10574	protein_coding	zinc finger protein 148 [Source:HGNC Symbol;Acc:HGNC:12933]	zf-C2H2
ENSG00000136279	A1641_CDDP	1706.03	0.257559	0.000803263	0.00838277	DBNL	7	44044640	44069456	+	12587	protein_coding	drebrin like [Source:HGNC Symbol;Acc:HGNC:2696]	-
ENSG00000119772	A1642_CDDP	339.789	0.450361	0.00080695	0.00841354	DNMT3A	2	25227855	25342590	-	12020	protein_coding	DNA methyltransferase 3 alpha [Source:HGNC Symbol;Acc:HGNC:2978]	-
ENSG00000280385	A1643_CDDP	187.521	-0.702429	0.000810683	0.00844474	AP000648.3	11	90193614	90198120	+	4507	TEC	novel transcript	-
ENSG00000109971	A1644_CDDP	40683.3	-0.193325	0.000813085	0.00846202	HSPA8	11	123057489	123063230	-	4849	protein_coding	heat shock protein family A (Hsp70) member 8 [Source:HGNC Symbol;Acc:HGNC:5241]	-
ENSG00000215305	A1645_CDDP	587.031	0.392007	0.000814979	0.00847399	VPS16	20	2840703	2866732	+	3364	protein_coding	VPS16, CORVET/HOPS core subunit [Source:HGNC Symbol;Acc:HGNC:14584]	-
ENSG00000198719	A1646_CDDP	116.236	0.704655	0.000817734	0.0084889	DLL1	6	170282206	170306565	-	3226	protein_coding	delta like canonical Notch ligand 1 [Source:HGNC Symbol;Acc:HGNC:2908]	-
ENSG00000178904	A1647_CDDP	1042.9	-0.348013	0.000817902	0.0084889	DPY19L3	19	32405543	32485895	+	10781	protein_coding	dpy-19 like C-mannosyltransferase 3 [Source:HGNC Symbol;Acc:HGNC:27120]	-
ENSG00000130935	A1648_CDDP	2350.73	-0.258426	0.000821082	0.00851415	NOL11	17	67717833	67744531	+	4713	protein_coding	nucleolar protein 11 [Source:HGNC Symbol;Acc:HGNC:24557]	-
ENSG00000120063	A1649_CDDP	2154.75	-0.292168	0.000822095	0.00851691	GNA13	17	65010715	65056839	-	5104	protein_coding	G protein subunit alpha 13 [Source:HGNC Symbol;Acc:HGNC:4381]	-
ENSG00000115548	A1650_CDDP	1316.42	-0.304009	0.000825161	0.00853406	KDM3A	2	86440647	86492716	+	13423	protein_coding	lysine demethylase 3A [Source:HGNC Symbol;Acc:HGNC:20815]	-
ENSG00000139218	A1651_CDDP	2761.97	-0.255575	0.000826406	0.00853406	SCAF11	12	45919131	45992120	-	14035	protein_coding	SR-related CTD associated factor 11 [Source:HGNC Symbol;Acc:HGNC:10784]	-
ENSG00000142892	A1652_CDDP	759.811	-0.355105	0.000826467	0.00853406	PIGK	1	77088990	77219430	-	5513	protein_coding	phosphatidylinositol glycan anchor biosynthesis class K [Source:HGNC Symbol;Acc:HGNC:8965]	-
ENSG00000136848	A1653_CDDP	360.273	0.438025	0.000826746	0.00853406	DAB2IP	9	121567057	121785530	+	9127	protein_coding	DAB2 interacting protein [Source:HGNC Symbol;Acc:HGNC:17294]	-
ENSG00000148426	A1654_CDDP	305.562	0.486515	0.000828869	0.00854822	PROSER2	10	11823339	11872277	+	3663	protein_coding	proline and serine rich 2 [Source:HGNC Symbol;Acc:HGNC:23728]	-
ENSG00000161996	A1655_CDDP	581.902	0.399811	0.000830348	0.00855573	WDR90	16	649311	667833	+	10534	protein_coding	WD repeat domain 90 [Source:HGNC Symbol;Acc:HGNC:26960]	-
ENSG00000146535	A1656_CDDP	3002.99	0.279017	0.00083216	0.00856666	GNA12	7	2728112	2844324	-	6120	protein_coding	G protein subunit alpha 12 [Source:HGNC Symbol;Acc:HGNC:4380]	-
ENSG00000112511	A1657_CDDP	458.849	0.41424	0.000835681	0.00858833	PHF1	6	33410399	33416453	+	3596	protein_coding	PHD finger protein 1 [Source:HGNC Symbol;Acc:HGNC:8919]	-
ENSG00000177707	A1658_CDDP	781.471	-0.360944	0.000835772	0.00858833	NECTIN3	3	111070071	111275563	+	6184	protein_coding	nectin cell adhesion molecule 3 [Source:HGNC Symbol;Acc:HGNC:17664]	-
ENSG00000105048	A1659_CDDP	1286.66	0.33063	0.000838856	0.00861225	TNNT1	19	55132794	55149354	-	2171	protein_coding	troponin T1, slow skeletal type [Source:HGNC Symbol;Acc:HGNC:11948]	-
ENSG00000167645	A1660_CDDP	1388.89	0.276514	0.00084168	0.00863347	YIF1B	19	38305104	38317273	-	3193	protein_coding	Yip1 interacting factor homolog B, membrane trafficking protein [Source:HGNC Symbol;Acc:HGNC:30511]	-
ENSG00000179241	A1661_CDDP	903.683	-0.374303	0.000844102	0.00863676	LDLRAD3	11	35943981	36232136	+	4575	protein_coding	low density lipoprotein receptor class A domain containing 3 [Source:HGNC Symbol;Acc:HGNC:27046]	-
ENSG00000105137	A1662_CDDP	805.131	0.335893	0.000844234	0.00863676	SYDE1	19	15107403	15114988	+	3965	protein_coding	synapse defective Rho GTPase homolog 1 [Source:HGNC Symbol;Acc:HGNC:25824]	-
ENSG00000172766	A1663_CDDP	516.574	-0.44087	0.000844274	0.00863676	NAA16	13	41311205	41377030	+	5867	protein_coding	N(alpha)-acetyltransferase 16, NatA auxiliary subunit [Source:HGNC Symbol;Acc:HGNC:26164]	-
ENSG00000165891	A1664_CDDP	564.647	0.363124	0.000848031	0.00866741	E2F7	12	77021247	77065580	-	6303	protein_coding	E2F transcription factor 7 [Source:HGNC Symbol;Acc:HGNC:23820]	E2F
ENSG00000197976	A1665_CDDP	1074.03	0.296896	0.000849171	0.00867128	AKAP17A	X	1591593	1602514	+	4075	protein_coding	A-kinase anchoring protein 17A [Source:HGNC Symbol;Acc:HGNC:18783]	-
ENSG00000169018	A1666_CDDP	1135.41	-0.338793	0.000853127	0.00870388	FEM1B	15	68277803	68295865	+	7569	protein_coding	fem-1 homolog B [Source:HGNC Symbol;Acc:HGNC:3649]	-
ENSG00000197386	A1667_CDDP	1470.72	0.306142	0.000860723	0.00877352	HTT	4	3041422	3243960	+	19796	protein_coding	huntingtin [Source:HGNC Symbol;Acc:HGNC:4851]	-
ENSG00000149541	A1668_CDDP	650.278	0.349866	0.000862481	0.00878359	B3GAT3	11	62615296	62622175	-	2428	protein_coding	beta-1,3-glucuronyltransferase 3 [Source:HGNC Symbol;Acc:HGNC:923]	-
ENSG00000169992	A1669_CDDP	686.483	0.345834	0.000863894	0.00879012	NLGN2	17	7404874	7419860	+	5550	protein_coding	neuroligin 2 [Source:HGNC Symbol;Acc:HGNC:14290]	-
ENSG00000232499	A1670_CDDP	75.2262	-1.20831	0.00086548	0.00879841	AL391058.1	1	113449700	113450728	+	1029	processed_pseudogene	heterogeneous nuclear ribonucleoprotein A3 (hnRNPA3) pseudogene	-
ENSG00000169679	A1671_CDDP	3671.52	-0.244112	0.000869816	0.00883461	BUB1	2	110637698	110678114	-	6032	protein_coding	BUB1 mitotic checkpoint serine/threonine kinase [Source:HGNC Symbol;Acc:HGNC:1148]	-
ENSG00000179832	A1672_CDDP	538.147	0.375124	0.000872694	0.00885594	MROH1	8	144148016	144261940	+	10903	protein_coding	maestro heat like repeat family member 1 [Source:HGNC Symbol;Acc:HGNC:26958]	-
ENSG00000169592	A1673_CDDP	716.312	0.345027	0.000873949	0.00886079	INO80E	16	29995294	30005793	+	6076	protein_coding	INO80 complex subunit E [Source:HGNC Symbol;Acc:HGNC:26905]	-
ENSG00000092929	A1674_CDDP	163.007	0.601811	0.000877276	0.00888661	UNC13D	17	75827225	75844717	-	7752	protein_coding	unc-13 homolog D [Source:HGNC Symbol;Acc:HGNC:23147]	-
ENSG00000160221	A1675_CDDP	120.456	0.804832	0.000878477	0.00889087	GATD3A	21	44133605	44210114	+	7952	protein_coding	glutamine amidotransferase like class 1 domain containing 3A [Source:HGNC Symbol;Acc:HGNC:1273]	-
ENSG00000121892	A1676_CDDP	3233.25	-0.245989	0.000880656	0.00890502	PDS5A	4	39822863	39977956	-	12204	protein_coding	PDS5 cohesin associated factor A [Source:HGNC Symbol;Acc:HGNC:29088]	-
ENSG00000115091	A1677_CDDP	8544.97	-0.195724	0.000881782	0.0089085	ACTR3	2	113889960	113962596	+	12049	protein_coding	ARP3 actin related protein 3 homolog [Source:HGNC Symbol;Acc:HGNC:170]	-
ENSG00000169446	A1678_CDDP	892.59	-0.368507	0.000888559	0.00896902	MMGT1	X	135962070	135974063	-	3738	protein_coding	membrane magnesium transporter 1 [Source:HGNC Symbol;Acc:HGNC:28100]	-
ENSG00000079134	A1679_CDDP	610.598	-0.391101	0.000892755	0.00900339	THOC1	18	214520	268050	-	8102	protein_coding	THO complex 1 [Source:HGNC Symbol;Acc:HGNC:19070]	-
ENSG00000042753	A1680_CDDP	1939.7	0.323162	0.000894456	0.00901258	AP2S1	19	46838136	46850992	-	1704	protein_coding	adaptor related protein complex 2 subunit sigma 1 [Source:HGNC Symbol;Acc:HGNC:565]	-
ENSG00000174953	A1681_CDDP	2505.43	-0.246786	0.000896544	0.00902563	DHX36	3	154272546	154324497	-	10562	protein_coding	DEAH-box helicase 36 [Source:HGNC Symbol;Acc:HGNC:14410]	-
ENSG00000090905	A1682_CDDP	2486.95	-0.26924	0.00090171	0.00906963	TNRC6A	16	24610209	24827632	+	12924	protein_coding	trinucleotide repeat containing 6A [Source:HGNC Symbol;Acc:HGNC:11969]	-
ENSG00000255717	A1683_CDDP	2804.18	-0.235504	0.000915931	0.00920454	SNHG1	11	62851988	62855914	-	3756	processed_transcript	small nucleolar RNA host gene 1 [Source:HGNC Symbol;Acc:HGNC:32688]	-
ENSG00000099942	A1684_CDDP	2443.26	-0.294455	0.00091772	0.00921439	CRKL	22	20917426	20953749	+	5325	protein_coding	CRK like proto-oncogene, adaptor protein [Source:HGNC Symbol;Acc:HGNC:2363]	-
ENSG00000160190	A1685_CDDP	90.219	0.770695	0.000923839	0.00926766	SLC37A1	21	42496008	42581440	+	6814	protein_coding	solute carrier family 37 member 1 [Source:HGNC Symbol;Acc:HGNC:11024]	-
ENSG00000103342	A1686_CDDP	4181.18	-0.231712	0.000925686	0.00927803	GSPT1	16	11868128	11916082	-	8018	protein_coding	G1 to S phase transition 1 [Source:HGNC Symbol;Acc:HGNC:4621]	-
ENSG00000135913	A1687_CDDP	627.376	-0.402167	0.00093375	0.00935063	USP37	2	218450251	218568361	-	9290	protein_coding	ubiquitin specific peptidase 37 [Source:HGNC Symbol;Acc:HGNC:20063]	-
ENSG00000100347	A1688_CDDP	870.566	0.317894	0.000941152	0.00941648	SAMM50	22	43955421	44010531	+	6435	protein_coding	SAMM50 sorting and assembly machinery component [Source:HGNC Symbol;Acc:HGNC:24276]	-
ENSG00000155034	A1689_CDDP	512.228	0.42454	0.000944553	0.00943173	FBXL18	7	5431335	5513798	-	5088	protein_coding	F-box and leucine rich repeat protein 18 [Source:HGNC Symbol;Acc:HGNC:21874]	-
ENSG00000104320	A1690_CDDP	1515.46	-0.296399	0.00094489	0.00943173	NBN	8	89933336	90003228	-	6156	protein_coding	nibrin [Source:HGNC Symbol;Acc:HGNC:7652]	-
ENSG00000091986	A1691_CDDP	1674.27	-0.266189	0.000945159	0.00943173	CCDC80	3	112596794	112649530	-	13071	protein_coding	coiled-coil domain containing 80 [Source:HGNC Symbol;Acc:HGNC:30649]	-
ENSG00000233913	A1692_CDDP	724.723	-0.523648	0.000958411	0.0095556	RPL10P9	5	168616352	168616996	+	645	processed_pseudogene	ribosomal protein L10 pseudogene 9 [Source:HGNC Symbol;Acc:HGNC:35579]	-
ENSG00000189410	A1693_CDDP	1449.11	0.270321	0.000960942	0.00957227	SH2D5	1	20719732	20732837	-	4423	protein_coding	SH2 domain containing 5 [Source:HGNC Symbol;Acc:HGNC:28819]	-
ENSG00000198113	A1694_CDDP	1528.08	0.299005	0.000961762	0.00957227	TOR4A	9	137277749	137282641	+	4148	protein_coding	torsin family 4 member A [Source:HGNC Symbol;Acc:HGNC:25981]	-
ENSG00000147874	A1695_CDDP	2282.38	-0.263224	0.000963334	0.00957954	HAUS6	9	19053143	19103119	-	7932	protein_coding	HAUS augmin like complex subunit 6 [Source:HGNC Symbol;Acc:HGNC:25948]	-
ENSG00000196504	A1696_CDDP	3566.9	-0.22015	0.000972101	0.0096583	PRPF40A	2	152651593	152717997	-	9536	protein_coding	pre-mRNA processing factor 40 homolog A [Source:HGNC Symbol;Acc:HGNC:16463]	-
ENSG00000130826	A1697_CDDP	5281.7	-0.227581	0.000976233	0.00969089	DKC1	X	154762742	154777689	+	4203	protein_coding	dyskerin pseudouridine synthase 1 [Source:HGNC Symbol;Acc:HGNC:2890]	-
ENSG00000108439	A1698_CDDP	368.703	0.440371	0.000980577	0.00972555	PNPO	17	47941506	47949308	+	5226	protein_coding	pyridoxamine 5'-phosphate oxidase [Source:HGNC Symbol;Acc:HGNC:30260]	-
ENSG00000163870	A1699_CDDP	1969.43	0.243172	0.000983522	0.00974314	TPRA1	3	127571266	127598267	-	5622	protein_coding	transmembrane protein adipocyte associated 1 [Source:HGNC Symbol;Acc:HGNC:30413]	-
ENSG00000197045	A1700_CDDP	2545.78	-0.263272	0.00098406	0.00974314	GMFB	14	54474484	54489196	-	7966	protein_coding	glia maturation factor beta [Source:HGNC Symbol;Acc:HGNC:4373]	-
ENSG00000135916	A1701_CDDP	1075.29	0.292654	0.000990873	0.00980207	ITM2C	2	230864639	230879248	+	2611	protein_coding	integral membrane protein 2C [Source:HGNC Symbol;Acc:HGNC:6175]	-
ENSG00000172354	A1702_CDDP	3825.54	0.220893	0.000992339	0.00980806	GNB2	7	100673531	100679174	+	2857	protein_coding	G protein subunit beta 2 [Source:HGNC Symbol;Acc:HGNC:4398]	-
ENSG00000138035	A1703_CDDP	1785.02	-0.273783	0.00099844	0.00985981	PNPT1	2	55634265	55693910	-	5134	protein_coding	polyribonucleotide nucleotidyltransferase 1 [Source:HGNC Symbol;Acc:HGNC:23166]	-
ENSG00000116871	A1704_CDDP	5139.41	0.201007	0.00100119	0.00987845	MAP7D1	1	36155579	36180849	+	5271	protein_coding	MAP7 domain containing 1 [Source:HGNC Symbol;Acc:HGNC:25514]	-
ENSG00000185088	A1705_CDDP	2309.6	0.699408	0.00100662	0.0099234	RPS27L	15	63125872	63158021	-	9127	protein_coding	ribosomal protein S27 like [Source:HGNC Symbol;Acc:HGNC:18476]	-
ENSG00000127586	A1706_CDDP	653.886	0.374639	0.001015	0.00999735	CHTF18	16	788046	800737	+	5916	protein_coding	chromosome transmission fidelity factor 18 [Source:HGNC Symbol;Acc:HGNC:18435]	-
ENSG00000197965	A1707_CDDP	2552.56	-0.254724	0.00102006	0.0100385	MPZL1	1	167721192	167791919	+	7069	protein_coding	myelin protein zero like 1 [Source:HGNC Symbol;Acc:HGNC:7226]	-
ENSG00000077232	A1708_CDDP	3472.87	-0.232851	0.0010228	0.0100568	DNAJC10	2	182716041	182794464	+	21835	protein_coding	DnaJ heat shock protein family (Hsp40) member C10 [Source:HGNC Symbol;Acc:HGNC:24637]	-
ENSG00000213281	A1709_CDDP	2359.92	-0.268415	0.00102612	0.0100808	NRAS	1	114704469	114716894	-	4449	protein_coding	NRAS proto-oncogene, GTPase [Source:HGNC Symbol;Acc:HGNC:7989]	-
ENSG00000105443	A1710_CDDP	1089.71	0.327141	0.00103298	0.0101394	CYTH2	19	48469032	48482314	+	9509	protein_coding	cytohesin 2 [Source:HGNC Symbol;Acc:HGNC:9502]	-
ENSG00000116350	A1711_CDDP	2559.24	-0.234739	0.00103504	0.0101509	SRSF4	1	29147743	29181987	-	8893	protein_coding	serine and arginine rich splicing factor 4 [Source:HGNC Symbol;Acc:HGNC:10786]	-
ENSG00000105379	A1712_CDDP	530.746	0.37357	0.00103988	0.0101896	ETFB	19	51345169	51366418	-	6526	protein_coding	electron transfer flavoprotein subunit beta [Source:HGNC Symbol;Acc:HGNC:3482]	-
ENSG00000009307	A1713_CDDP	9197.52	-0.21279	0.00104767	0.0102422	CSDE1	1	114716913	114758676	-	5778	protein_coding	cold shock domain containing E1 [Source:HGNC Symbol;Acc:HGNC:29905]	CSD
ENSG00000001461	A1714_CDDP	580.817	0.408566	0.00104774	0.0102422	NIPAL3	1	24415794	24472976	+	9404	protein_coding	NIPA like domain containing 3 [Source:HGNC Symbol;Acc:HGNC:25233]	-
ENSG00000145012	A1715_CDDP	1984.34	-0.299876	0.00104794	0.0102422	LPP	3	188153284	188890671	+	25535	protein_coding	LIM domain containing preferred translocation partner in lipoma [Source:HGNC Symbol;Acc:HGNC:6679]	-
ENSG00000126453	A1716_CDDP	966.625	0.300039	0.00105451	0.0102975	BCL2L12	19	49665142	49673916	+	2216	protein_coding	BCL2 like 12 [Source:HGNC Symbol;Acc:HGNC:13787]	-
ENSG00000149476	A1717_CDDP	623.179	0.357384	0.0010595	0.0103374	TKFC	11	61333210	61353295	+	8136	protein_coding	triokinase and FMN cyclase [Source:HGNC Symbol;Acc:HGNC:24552]	-
ENSG00000126001	A1718_CDDP	1490.75	0.264591	0.00106271	0.0103598	CEP250	20	35455164	35519280	+	16295	protein_coding	centrosomal protein 250 [Source:HGNC Symbol;Acc:HGNC:1859]	-
ENSG00000129003	A1719_CDDP	1572.09	0.301014	0.00106536	0.0103721	VPS13C	15	61852389	62060473	-	19703	protein_coding	vacuolar protein sorting 13 homolog C [Source:HGNC Symbol;Acc:HGNC:23594]	-
ENSG00000103363	A1720_CDDP	1413.24	0.377362	0.00106649	0.0103721	ELOB	16	2771414	2777297	-	1128	protein_coding	elongin B [Source:HGNC Symbol;Acc:HGNC:11619]	-
ENSG00000111011	A1721_CDDP	1544.45	-0.270671	0.00106764	0.0103721	RSRC2	12	122503458	122527000	-	8741	protein_coding	arginine and serine rich coiled-coil 2 [Source:HGNC Symbol;Acc:HGNC:30559]	-
ENSG00000266208	A1722_CDDP	109.706	0.713443	0.00106864	0.0103721	AC080112.1	17	40360655	40364693	+	2094	antisense	novel transcript, antisense to GJD3	-
ENSG00000107669	A1723_CDDP	1244	-0.320132	0.0010698	0.0103721	ATE1	10	121740421	121928801	-	5720	protein_coding	arginyltransferase 1 [Source:HGNC Symbol;Acc:HGNC:782]	-
ENSG00000115053	A1724_CDDP	28757.4	-0.232334	0.00107077	0.0103721	NCL	2	231453531	231483641	-	6929	protein_coding	nucleolin [Source:HGNC Symbol;Acc:HGNC:7667]	-
ENSG00000198898	A1725_CDDP	2065.7	-0.251735	0.00107116	0.0103721	CAPZA2	7	116811070	116922049	+	8425	protein_coding	capping actin protein of muscle Z-line subunit alpha 2 [Source:HGNC Symbol;Acc:HGNC:1490]	-
ENSG00000149923	A1726_CDDP	1496.78	0.296719	0.00107174	0.0103721	PPP4C	16	30075978	30085377	+	2734	protein_coding	protein phosphatase 4 catalytic subunit [Source:HGNC Symbol;Acc:HGNC:9319]	-
ENSG00000079332	A1727_CDDP	2626.93	-0.236073	0.00107216	0.0103721	SAR1A	10	70147289	70170523	-	6914	protein_coding	secretion associated Ras related GTPase 1A [Source:HGNC Symbol;Acc:HGNC:10534]	-
ENSG00000136997	A1728_CDDP	3621.24	-0.224454	0.00108112	0.0104499	MYC	8	127735434	127741434	+	3001	protein_coding	MYC proto-oncogene, bHLH transcription factor [Source:HGNC Symbol;Acc:HGNC:7553]	bHLH
ENSG00000040275	A1729_CDDP	1175.1	-0.298055	0.00109373	0.0105628	SPDL1	5	169583634	169604778	+	4777	protein_coding	spindle apparatus coiled-coil protein 1 [Source:HGNC Symbol;Acc:HGNC:26010]	-
ENSG00000102144	A1730_CDDP	13807.9	-0.193704	0.00109791	0.0105908	PGK1	X	77910739	78129296	+	5512	protein_coding	phosphoglycerate kinase 1 [Source:HGNC Symbol;Acc:HGNC:8896]	-
ENSG00000159592	A1731_CDDP	2166.68	-0.249505	0.00109848	0.0105908	GPBP1L1	1	45627304	45688113	-	7433	protein_coding	GC-rich promoter binding protein 1 like 1 [Source:HGNC Symbol;Acc:HGNC:28843]	-
ENSG00000077238	A1732_CDDP	806.565	0.331881	0.00110718	0.0106656	IL4R	16	27313668	27364778	+	5894	protein_coding	interleukin 4 receptor [Source:HGNC Symbol;Acc:HGNC:6015]	-
ENSG00000186792	A1733_CDDP	107.509	0.713537	0.00110849	0.0106692	HYAL3	3	50292831	50299468	-	2030	protein_coding	hyaluronoglucosaminidase 3 [Source:HGNC Symbol;Acc:HGNC:5322]	-
ENSG00000125484	A1734_CDDP	2191.37	-0.257484	0.0011189	0.0107603	GTF3C4	9	132670035	132694955	+	9043	protein_coding	general transcription factor IIIC subunit 4 [Source:HGNC Symbol;Acc:HGNC:4667]	-
ENSG00000156970	A1735_CDDP	1601.03	-0.277363	0.00112089	0.0107704	BUB1B	15	40161023	40221136	+	4476	protein_coding	BUB1 mitotic checkpoint serine/threonine kinase B [Source:HGNC Symbol;Acc:HGNC:1149]	-
ENSG00000172954	A1736_CDDP	477.368	-0.497278	0.0011344	0.010891	LCLAT1	2	30447226	30644225	+	7517	protein_coding	lysocardiolipin acyltransferase 1 [Source:HGNC Symbol;Acc:HGNC:26756]	-
ENSG00000130811	A1737_CDDP	3005.64	0.243131	0.00114011	0.0109367	EIF3G	19	10115017	10119918	-	3486	protein_coding	eukaryotic translation initiation factor 3 subunit G [Source:HGNC Symbol;Acc:HGNC:3274]	-
ENSG00000139410	A1738_CDDP	127.864	0.655588	0.00114438	0.0109684	SDSL	12	113422237	113438276	+	2216	protein_coding	serine dehydratase like [Source:HGNC Symbol;Acc:HGNC:30404]	-
ENSG00000196187	A1739_CDDP	503.807	0.381098	0.00114861	0.0109997	TMEM63A	1	225845536	225882369	-	10339	protein_coding	transmembrane protein 63A [Source:HGNC Symbol;Acc:HGNC:29118]	-
ENSG00000134780	A1740_CDDP	202.061	0.57298	0.00115686	0.0110693	DAGLA	11	61680433	61747001	+	5757	protein_coding	diacylglycerol lipase alpha [Source:HGNC Symbol;Acc:HGNC:1165]	-
ENSG00000064545	A1741_CDDP	751.073	0.321749	0.00115834	0.0110742	TMEM161A	19	19119169	19138513	-	3281	protein_coding	transmembrane protein 161A [Source:HGNC Symbol;Acc:HGNC:26020]	-
ENSG00000168615	A1742_CDDP	8687.61	-0.191521	0.00115933	0.0110744	ADAM9	8	38996869	39105144	+	6913	protein_coding	ADAM metallopeptidase domain 9 [Source:HGNC Symbol;Acc:HGNC:216]	-
ENSG00000105401	A1743_CDDP	4552.63	0.233715	0.00116184	0.0110891	CDC37	19	10391134	10420121	-	3041	protein_coding	cell division cycle 37 [Source:HGNC Symbol;Acc:HGNC:1735]	-
ENSG00000172009	A1744_CDDP	1980.27	0.249483	0.00116342	0.0110948	THOP1	19	2785460	2815807	+	7464	protein_coding	thimet oligopeptidase 1 [Source:HGNC Symbol;Acc:HGNC:11793]	-
ENSG00000067334	A1745_CDDP	1720.61	-0.271084	0.00117087	0.0111566	DNTTIP2	1	93866283	93879918	-	7519	protein_coding	deoxynucleotidyltransferase terminal interacting protein 2 [Source:HGNC Symbol;Acc:HGNC:24013]	-
ENSG00000263266	A1746_CDDP	1209.39	0.326291	0.00118633	0.0112944	RPS7P1	17	28467822	28468406	+	585	processed_pseudogene	ribosomal protein S7 pseudogene 1 [Source:HGNC Symbol;Acc:HGNC:17081]	-
ENSG00000167972	A1747_CDDP	391.529	0.422387	0.00119088	0.0113283	ABCA3	16	2275881	2340746	-	7804	protein_coding	ATP binding cassette subfamily A member 3 [Source:HGNC Symbol;Acc:HGNC:33]	-
ENSG00000105726	A1748_CDDP	1335.62	0.277191	0.00119528	0.0113607	ATP13A1	19	19645198	19663693	-	8376	protein_coding	ATPase 13A1 [Source:HGNC Symbol;Acc:HGNC:24215]	-
ENSG00000142669	A1749_CDDP	1566.02	0.264251	0.00120096	0.0114051	SH3BGRL3	1	26279176	26281522	+	1786	protein_coding	SH3 domain binding glutamate rich protein like 3 [Source:HGNC Symbol;Acc:HGNC:15568]	-
ENSG00000104472	A1750_CDDP	880.558	-0.33647	0.00120433	0.0114276	CHRAC1	8	140511298	140517137	+	3301	protein_coding	chromatin accessibility complex subunit 1 [Source:HGNC Symbol;Acc:HGNC:13544]	-
ENSG00000154380	A1751_CDDP	6528.04	-0.195844	0.00120617	0.0114336	ENAH	1	225486835	225653142	-	15044	protein_coding	ENAH, actin regulator [Source:HGNC Symbol;Acc:HGNC:18271]	-
ENSG00000130558	A1752_CDDP	168.41	-0.751837	0.00120697	0.0114336	OLFM1	9	135075422	135121179	+	6123	protein_coding	olfactomedin 1 [Source:HGNC Symbol;Acc:HGNC:17187]	-
ENSG00000215908	A1753_CDDP	628.682	0.36154	0.00121228	0.0114672	CROCCP2	1	16618253	16657232	-	5606	transcribed_unprocessed_pseudogene	ciliary rootlet coiled-coil, rootletin pseudogene 2 [Source:HGNC Symbol;Acc:HGNC:28170]	-
ENSG00000008735	A1754_CDDP	423.668	0.429888	0.00121253	0.0114672	MAPK8IP2	22	50600685	50613981	+	5901	protein_coding	mitogen-activated protein kinase 8 interacting protein 2 [Source:HGNC Symbol;Acc:HGNC:6883]	-
ENSG00000148660	A1755_CDDP	1950.03	0.243868	0.00121776	0.0115071	CAMK2G	10	73812501	73874591	-	6780	protein_coding	calcium/calmodulin dependent protein kinase II gamma [Source:HGNC Symbol;Acc:HGNC:1463]	-
ENSG00000134265	A1756_CDDP	525.451	-0.440627	0.00121933	0.0115124	NAPG	18	10525905	10552761	+	5586	protein_coding	NSF attachment protein gamma [Source:HGNC Symbol;Acc:HGNC:7642]	-
ENSG00000153162	A1757_CDDP	289.33	-0.540924	0.00122693	0.0115605	BMP6	6	7726797	7881422	+	2780	protein_coding	bone morphogenetic protein 6 [Source:HGNC Symbol;Acc:HGNC:1073]	-
ENSG00000100139	A1758_CDDP	1100.2	0.288611	0.00122744	0.0115605	MICALL1	22	37905657	37942822	+	5968	protein_coding	MICAL like 1 [Source:HGNC Symbol;Acc:HGNC:29804]	-
ENSG00000149806	A1759_CDDP	5549.85	0.304656	0.00122747	0.0115605	FAU	11	65120628	65122473	-	1846	protein_coding	FAU, ubiquitin like and ribosomal protein S30 fusion [Source:HGNC Symbol;Acc:HGNC:3597]	-
ENSG00000125798	A1760_CDDP	323.928	0.447954	0.00123137	0.0115877	FOXA2	20	22581005	22585455	-	2603	protein_coding	forkhead box A2 [Source:HGNC Symbol;Acc:HGNC:5022]	Fork
ENSG00000102053	A1761_CDDP	68.771	-1.12505	0.00124125	0.0116711	ZC3H12B	X	65366638	65507887	+	7829	protein_coding	zinc finger CCCH-type containing 12B [Source:HGNC Symbol;Acc:HGNC:17407]	-
ENSG00000070367	A1762_CDDP	2502.86	-0.25446	0.00124762	0.0117212	EXOC5	14	57200507	57269008	-	12575	protein_coding	exocyst complex component 5 [Source:HGNC Symbol;Acc:HGNC:10696]	-
ENSG00000170027	A1763_CDDP	10484.4	-0.188607	0.00125289	0.0117611	YWHAG	7	76326794	76359031	-	3750	protein_coding	tyrosine 3-monooxygenase/tryptophan 5-monooxygenase activation protein gamma [Source:HGNC Symbol;Acc:HGNC:12852]	-
ENSG00000157827	A1764_CDDP	3937.24	-0.231122	0.00125581	0.0117788	FMNL2	2	152335237	152649834	+	6519	protein_coding	formin like 2 [Source:HGNC Symbol;Acc:HGNC:18267]	-
ENSG00000115275	A1765_CDDP	1333.76	0.268247	0.00125706	0.0117808	MOGS	2	74461057	74465410	-	3584	protein_coding	mannosyl-oligosaccharide glucosidase [Source:HGNC Symbol;Acc:HGNC:24862]	-
ENSG00000181744	A1766_CDDP	417.924	-0.460889	0.00126964	0.0118889	C3orf58	3	143971798	144048719	+	5487	protein_coding	chromosome 3 open reading frame 58 [Source:HGNC Symbol;Acc:HGNC:28490]	-
ENSG00000166025	A1767_CDDP	572.332	0.35925	0.0012708	0.01189	AMOTL1	11	94706431	94876753	+	10035	protein_coding	angiomotin like 1 [Source:HGNC Symbol;Acc:HGNC:17811]	-
ENSG00000023041	A1768_CDDP	1445.09	-0.273978	0.00127383	0.0118925	ZDHHC6	10	112424428	112446917	-	3748	protein_coding	zinc finger DHHC-type containing 6 [Source:HGNC Symbol;Acc:HGNC:19160]	-
ENSG00000187522	A1769_CDDP	500.157	-0.404985	0.00127423	0.0118925	HSPA14	10	14838164	14871741	+	2644	protein_coding	heat shock protein family A (Hsp70) member 14 [Source:HGNC Symbol;Acc:HGNC:29526]	-
ENSG00000276550	A1770_CDDP	1387.46	0.29968	0.00127474	0.0118925	HERC2P2	15	22495570	22590815	+	6965	transcribed_unprocessed_pseudogene	hect domain and RLD 2 pseudogene 2 [Source:HGNC Symbol;Acc:HGNC:4870]	-
ENSG00000138398	A1771_CDDP	1804.26	-0.281174	0.00127524	0.0118925	PPIG	2	169584340	169641406	+	7368	protein_coding	peptidylprolyl isomerase G [Source:HGNC Symbol;Acc:HGNC:14650]	-
ENSG00000137710	A1772_CDDP	2159.11	-0.245447	0.00127789	0.0119075	RDX	11	109864295	110296722	-	8528	protein_coding	radixin [Source:HGNC Symbol;Acc:HGNC:9944]	-
ENSG00000113758	A1773_CDDP	2182.64	0.24729	0.00127945	0.0119123	DBN1	5	177456608	177474401	-	5119	protein_coding	drebrin 1 [Source:HGNC Symbol;Acc:HGNC:2695]	-
ENSG00000147133	A1774_CDDP	1910.38	-0.25099	0.0012871	0.0119737	TAF1	X	71366239	71532374	+	10860	protein_coding	TATA-box binding protein associated factor 1 [Source:HGNC Symbol;Acc:HGNC:11535]	-
ENSG00000114554	A1775_CDDP	3870.41	0.240893	0.00128956	0.0119792	PLXNA1	3	126988594	127037392	+	10944	protein_coding	plexin A1 [Source:HGNC Symbol;Acc:HGNC:9099]	-
ENSG00000251562	A1776_CDDP	2493.13	-0.305027	0.0012902	0.0119792	MALAT1	11	65497688	65506516	+	8829	lincRNA	metastasis associated lung adenocarcinoma transcript 1 [Source:HGNC Symbol;Acc:HGNC:29665]	-
ENSG00000130024	A1777_CDDP	964.019	-0.321473	0.00129084	0.0119792	PHF10	6	169703905	169725566	-	5534	protein_coding	PHD finger protein 10 [Source:HGNC Symbol;Acc:HGNC:18250]	-
ENSG00000143393	A1778_CDDP	1232.99	0.274143	0.00131203	0.0121659	PI4KB	1	151291797	151327715	-	5456	protein_coding	phosphatidylinositol 4-kinase beta [Source:HGNC Symbol;Acc:HGNC:8984]	-
ENSG00000075303	A1779_CDDP	648.496	-0.370006	0.00132235	0.0122516	SLC25A40	7	87833568	87876357	-	5081	protein_coding	solute carrier family 25 member 40 [Source:HGNC Symbol;Acc:HGNC:29680]	-
ENSG00000124587	A1780_CDDP	218.643	0.535388	0.00133018	0.0123044	PEX6	6	42963870	42979220	-	3499	protein_coding	peroxisomal biogenesis factor 6 [Source:HGNC Symbol;Acc:HGNC:8859]	-
ENSG00000175166	A1781_CDDP	8106.52	0.196413	0.00133076	0.0123044	PSMD2	3	184298709	184309054	+	5453	protein_coding	proteasome 26S subunit, non-ATPase 2 [Source:HGNC Symbol;Acc:HGNC:9559]	-
ENSG00000167543	A1782_CDDP	601.644	0.37134	0.00133129	0.0123044	TP53I13	17	29566052	29573157	+	4570	protein_coding	tumor protein p53 inducible protein 13 [Source:HGNC Symbol;Acc:HGNC:25102]	-
ENSG00000134748	A1783_CDDP	953.39	-0.313389	0.00133245	0.012305	PRPF38A	1	52404564	52420839	+	5658	protein_coding	pre-mRNA processing factor 38A [Source:HGNC Symbol;Acc:HGNC:25930]	-
ENSG00000146281	A1784_CDDP	1340.81	-0.292182	0.00133358	0.012305	PM20D2	6	89146050	89165565	+	4708	protein_coding	peptidase M20 domain containing 2 [Source:HGNC Symbol;Acc:HGNC:21408]	-
ENSG00000115919	A1785_CDDP	11738.6	-0.194802	0.00133459	0.012305	KYNU	2	142877498	143055832	+	17600	protein_coding	kynureninase [Source:HGNC Symbol;Acc:HGNC:6469]	-
ENSG00000135046	A1786_CDDP	8804.85	-0.197693	0.00133652	0.0123081	ANXA1	9	73151757	73170393	+	4561	protein_coding	annexin A1 [Source:HGNC Symbol;Acc:HGNC:533]	-
ENSG00000064961	A1787_CDDP	2212.48	0.237617	0.00133708	0.0123081	HMG20B	19	3572777	3579088	+	3857	protein_coding	high mobility group 20B [Source:HGNC Symbol;Acc:HGNC:5002]	HMG
ENSG00000105011	A1788_CDDP	1179.66	0.298099	0.00133946	0.01232	ASF1B	19	14119509	14136956	-	2304	protein_coding	anti-silencing function 1B histone chaperone [Source:HGNC Symbol;Acc:HGNC:20996]	-
ENSG00000101444	A1789_CDDP	3724.98	0.242103	0.0013412	0.0123261	AHCY	20	34280268	34311802	-	3894	protein_coding	adenosylhomocysteinase [Source:HGNC Symbol;Acc:HGNC:343]	-
ENSG00000167703	A1790_CDDP	113.862	0.697228	0.00134866	0.0123847	SLC43A2	17	1569267	1628886	-	10606	protein_coding	solute carrier family 43 member 2 [Source:HGNC Symbol;Acc:HGNC:23087]	-
ENSG00000136636	A1791_CDDP	1606.76	-0.300707	0.0013597	0.0124714	KCTD3	1	215567392	215621807	+	4929	protein_coding	potassium channel tetramerization domain containing 3 [Source:HGNC Symbol;Acc:HGNC:21305]	-
ENSG00000099250	A1792_CDDP	3642.28	-0.27238	0.0013603	0.0124714	NRP1	10	33177492	33336262	-	11522	protein_coding	neuropilin 1 [Source:HGNC Symbol;Acc:HGNC:8004]	-
ENSG00000148110	A1793_CDDP	2584.81	-0.248139	0.00136891	0.0125402	MFSD14B	9	94374551	94461042	+	3428	protein_coding	major facilitator superfamily domain containing 14B [Source:HGNC Symbol;Acc:HGNC:23376]	-
ENSG00000225733	A1794_CDDP	2545.69	-0.240912	0.00137678	0.0125888	FGD5-AS1	3	14920347	14948424	-	5131	antisense	FGD5 antisense RNA 1 [Source:HGNC Symbol;Acc:HGNC:40410]	-
ENSG00000158106	A1795_CDDP	229.243	0.559593	0.00137686	0.0125888	RHPN1	8	143368887	143384220	+	4172	protein_coding	rhophilin Rho GTPase binding protein 1 [Source:HGNC Symbol;Acc:HGNC:19973]	-
ENSG00000185803	A1796_CDDP	1269.56	0.290577	0.00137752	0.0125888	SLC52A2	8	144354135	144361286	+	3077	protein_coding	solute carrier family 52 member 2 [Source:HGNC Symbol;Acc:HGNC:30224]	-
ENSG00000170190	A1797_CDDP	573.852	0.359383	0.00137952	0.012597	SLC16A5	17	75087727	75106162	+	3089	protein_coding	solute carrier family 16 member 5 [Source:HGNC Symbol;Acc:HGNC:10926]	-
ENSG00000165868	A1798_CDDP	500.425	0.377326	0.00138144	0.0126044	HSPA12A	10	116671192	116850236	-	11834	protein_coding	heat shock protein family A (Hsp70) member 12A [Source:HGNC Symbol;Acc:HGNC:19022]	-
ENSG00000118260	A1799_CDDP	910.141	-0.318038	0.00139033	0.0126753	CREB1	2	207529737	207603431	+	9575	protein_coding	cAMP responsive element binding protein 1 [Source:HGNC Symbol;Acc:HGNC:2345]	TF_bZIP
ENSG00000168175	A1800_CDDP	2284.71	-0.279155	0.00139898	0.0127441	MAPK1IP1L	14	55051631	55070192	+	6988	protein_coding	mitogen-activated protein kinase 1 interacting protein 1 like [Source:HGNC Symbol;Acc:HGNC:19840]	-
ENSG00000065135	A1801_CDDP	2023.4	-0.250611	0.00141448	0.0128749	GNAI3	1	109548611	109618321	+	27174	protein_coding	G protein subunit alpha i3 [Source:HGNC Symbol;Acc:HGNC:4387]	-
ENSG00000042286	A1802_CDDP	2106.28	0.264309	0.0014211	0.0129249	AIFM2	10	70098223	70132934	-	5135	protein_coding	apoptosis inducing factor, mitochondria associated 2 [Source:HGNC Symbol;Acc:HGNC:21411]	-
ENSG00000080608	A1803_CDDP	2155.91	-0.258187	0.00142254	0.0129276	PUM3	9	2720469	2844241	-	2707	protein_coding	pumilio RNA binding family member 3 [Source:HGNC Symbol;Acc:HGNC:29676]	-
ENSG00000142544	A1804_CDDP	345.91	0.433625	0.00142594	0.0129463	CTU1	19	51097606	51108370	-	2087	protein_coding	cytosolic thiouridylase subunit 1 [Source:HGNC Symbol;Acc:HGNC:29590]	-
ENSG00000165886	A1805_CDDP	352.152	0.430926	0.00142687	0.0129463	UBTD1	10	97498868	97571209	+	1706	protein_coding	ubiquitin domain containing 1 [Source:HGNC Symbol;Acc:HGNC:25683]	-
ENSG00000133706	A1806_CDDP	2433.28	-0.233634	0.00142984	0.0129584	LARS	5	146113038	146182660	-	8118	protein_coding	leucyl-tRNA synthetase [Source:HGNC Symbol;Acc:HGNC:6512]	-
ENSG00000197912	A1807_CDDP	2294.39	0.240143	0.00143047	0.0129584	SPG7	16	89490719	89557768	+	36008	protein_coding	SPG7, paraplegin matrix AAA peptidase subunit [Source:HGNC Symbol;Acc:HGNC:11237]	-
ENSG00000172469	A1808_CDDP	383.737	-0.478247	0.00143192	0.0129612	MANEA	6	95577543	95609457	+	5187	protein_coding	mannosidase endo-alpha [Source:HGNC Symbol;Acc:HGNC:21072]	-
ENSG00000221823	A1809_CDDP	1047.04	-0.316894	0.00147531	0.0133434	PPP3R1	2	68178857	68256237	-	3363	protein_coding	protein phosphatase 3 regulatory subunit B, alpha [Source:HGNC Symbol;Acc:HGNC:9317]	-
ENSG00000167526	A1810_CDDP	21371.1	0.213119	0.00147718	0.0133496	RPL13	16	89560657	89566828	+	6172	protein_coding	ribosomal protein L13 [Source:HGNC Symbol;Acc:HGNC:10303]	-
ENSG00000171130	A1811_CDDP	374.779	0.433598	0.00148225	0.0133849	ATP6V0E2	7	149872968	149891204	+	6751	protein_coding	ATPase H+ transporting V0 subunit e2 [Source:HGNC Symbol;Acc:HGNC:21723]	-
ENSG00000171634	A1812_CDDP	1782.73	-0.280665	0.00149156	0.0134583	BPTF	17	67825524	67984378	+	15098	protein_coding	bromodomain PHD finger transcription factor [Source:HGNC Symbol;Acc:HGNC:3581]	-
ENSG00000129515	A1813_CDDP	3480.56	-0.22229	0.00150233	0.0135447	SNX6	14	34561094	34630183	-	4105	protein_coding	sorting nexin 6 [Source:HGNC Symbol;Acc:HGNC:14970]	-
ENSG00000131981	A1814_CDDP	601.084	0.356741	0.0015051	0.013559	LGALS3	14	55124110	55145413	+	2397	protein_coding	galectin 3 [Source:HGNC Symbol;Acc:HGNC:6563]	-
ENSG00000119402	A1815_CDDP	1863.68	-0.25509	0.0015063	0.0135591	FBXW2	9	120751978	120793412	-	11263	protein_coding	F-box and WD repeat domain containing 2 [Source:HGNC Symbol;Acc:HGNC:13608]	-
ENSG00000173207	A1816_CDDP	1887.95	0.268571	0.00150884	0.0135712	CKS1B	1	154974653	154979249	+	2338	protein_coding	CDC28 protein kinase regulatory subunit 1B [Source:HGNC Symbol;Acc:HGNC:19083]	-
ENSG00000026025	A1817_CDDP	13512.5	-0.231585	0.00151103	0.0135732	VIM	10	17228259	17237593	+	5158	protein_coding	vimentin [Source:HGNC Symbol;Acc:HGNC:12692]	-
ENSG00000140006	A1818_CDDP	360.018	-0.475122	0.00151338	0.0135732	WDR89	14	63597039	63641861	-	3209	protein_coding	WD repeat domain 89 [Source:HGNC Symbol;Acc:HGNC:20489]	-
ENSG00000106105	A1819_CDDP	4816.67	-0.202771	0.0015158	0.0135732	GARS	7	30594681	30634033	+	4152	protein_coding	glycyl-tRNA synthetase [Source:HGNC Symbol;Acc:HGNC:4162]	-
ENSG00000197774	A1820_CDDP	266.587	0.482525	0.00151644	0.0135732	EME2	16	1773207	1781708	+	6909	protein_coding	essential meiotic structure-specific endonuclease subunit 2 [Source:HGNC Symbol;Acc:HGNC:27289]	-
ENSG00000142156	A1821_CDDP	178.518	0.565372	0.00151674	0.0135732	COL6A1	21	45981737	46005050	+	5343	protein_coding	collagen type VI alpha 1 chain [Source:HGNC Symbol;Acc:HGNC:2211]	-
ENSG00000134001	A1822_CDDP	3586.97	-0.224886	0.00151685	0.0135732	EIF2S1	14	67359997	67386516	+	5651	protein_coding	eukaryotic translation initiation factor 2 subunit alpha [Source:HGNC Symbol;Acc:HGNC:3265]	-
ENSG00000149761	A1823_CDDP	422.45	0.417979	0.0015174	0.0135732	NUDT22	11	64225941	64230686	+	3721	protein_coding	nudix hydrolase 22 [Source:HGNC Symbol;Acc:HGNC:28189]	-
ENSG00000007968	A1824_CDDP	535.11	-0.393235	0.00152291	0.0136118	E2F2	1	23506430	23531220	-	5457	protein_coding	E2F transcription factor 2 [Source:HGNC Symbol;Acc:HGNC:3114]	E2F
ENSG00000142731	A1825_CDDP	913.99	-0.331628	0.0015254	0.013615	PLK4	4	127880861	127899195	+	4482	protein_coding	polo like kinase 4 [Source:HGNC Symbol;Acc:HGNC:11397]	-
ENSG00000147403	A1826_CDDP	28592.7	0.25775	0.00152645	0.013615	RPL10	X	154389955	154409168	+	4825	protein_coding	ribosomal protein L10 [Source:HGNC Symbol;Acc:HGNC:10298]	-
ENSG00000140848	A1827_CDDP	840.33	0.313127	0.00152685	0.013615	CPNE2	16	57092537	57148367	+	7781	protein_coding	copine 2 [Source:HGNC Symbol;Acc:HGNC:2315]	-
ENSG00000124767	A1828_CDDP	2960.19	-0.243425	0.00153368	0.0136522	GLO1	6	38675925	38703141	-	2352	protein_coding	glyoxalase I [Source:HGNC Symbol;Acc:HGNC:4323]	-
ENSG00000099624	A1829_CDDP	1688.74	0.281609	0.00153443	0.0136522	ATP5F1D	19	1241746	1244826	+	2250	protein_coding	ATP synthase F1 subunit delta [Source:HGNC Symbol;Acc:HGNC:837]	-
ENSG00000176058	A1830_CDDP	262.995	0.496739	0.00153462	0.0136522	TPRN	9	137191617	137204193	-	5281	protein_coding	taperin [Source:HGNC Symbol;Acc:HGNC:26894]	-
ENSG00000151208	A1831_CDDP	2625.55	0.234754	0.00153754	0.0136676	DLG5	10	77790791	77926526	-	10271	protein_coding	discs large MAGUK scaffold protein 5 [Source:HGNC Symbol;Acc:HGNC:2904]	-
ENSG00000178896	A1832_CDDP	398.321	0.407607	0.00154117	0.0136892	EXOSC4	8	144078626	144080647	+	1407	protein_coding	exosome component 4 [Source:HGNC Symbol;Acc:HGNC:18189]	-
ENSG00000116096	A1833_CDDP	1154.9	0.289297	0.00154589	0.01372	SPR	2	72887360	72892158	+	1480	protein_coding	sepiapterin reductase [Source:HGNC Symbol;Acc:HGNC:11257]	-
ENSG00000213585	A1834_CDDP	5548.12	-0.201225	0.00154706	0.01372	VDAC1	5	133971915	134005133	-	3163	protein_coding	voltage dependent anion channel 1 [Source:HGNC Symbol;Acc:HGNC:12669]	-
ENSG00000163946	A1835_CDDP	1587.06	-0.310968	0.00155215	0.0137545	FAM208A	3	56620133	56683237	-	9824	protein_coding	family with sequence similarity 208 member A [Source:HGNC Symbol;Acc:HGNC:30314]	-
ENSG00000110717	A1836_CDDP	1639.54	0.294419	0.00155806	0.0137961	NDUFS8	11	68030617	68036644	+	4523	protein_coding	NADH:ubiquinone oxidoreductase core subunit S8 [Source:HGNC Symbol;Acc:HGNC:7715]	-
ENSG00000104131	A1837_CDDP	2334.52	-0.29238	0.00156445	0.013842	EIF3J	15	44537057	44563029	+	3195	protein_coding	eukaryotic translation initiation factor 3 subunit J [Source:HGNC Symbol;Acc:HGNC:3270]	-
ENSG00000152484	A1838_CDDP	1545.16	-0.277823	0.00157244	0.0139019	USP12	13	27066142	27171896	-	5195	protein_coding	ubiquitin specific peptidase 12 [Source:HGNC Symbol;Acc:HGNC:20485]	-
ENSG00000188060	A1839_CDDP	268.924	0.481214	0.00157825	0.0139336	RAB42	1	28592200	28595443	+	2200	protein_coding	RAB42, member RAS oncogene family [Source:HGNC Symbol;Acc:HGNC:28702]	-
ENSG00000158109	A1840_CDDP	629.675	0.351716	0.00157921	0.0139336	TPRG1L	1	3625002	3630127	+	2414	protein_coding	tumor protein p63 regulated 1 like [Source:HGNC Symbol;Acc:HGNC:27007]	-
ENSG00000174442	A1841_CDDP	1434.99	-0.301068	0.00157969	0.0139336	ZWILCH	15	66504959	66550128	+	4849	protein_coding	zwilch kinetochore protein [Source:HGNC Symbol;Acc:HGNC:25468]	-
ENSG00000068745	A1842_CDDP	819.139	0.319841	0.00158496	0.0139692	IP6K2	3	48688003	48740353	-	5624	protein_coding	inositol hexakisphosphate kinase 2 [Source:HGNC Symbol;Acc:HGNC:17313]	-
ENSG00000136231	A1843_CDDP	1496.49	-0.26256	0.00158718	0.013978	IGF2BP3	7	23310209	23470467	-	8511	protein_coding	insulin like growth factor 2 mRNA binding protein 3 [Source:HGNC Symbol;Acc:HGNC:28868]	-
ENSG00000112208	A1844_CDDP	1313.81	-0.27556	0.0015899	0.0139911	BAG2	6	57172326	57189833	+	6651	protein_coding	BCL2 associated athanogene 2 [Source:HGNC Symbol;Acc:HGNC:938]	-
ENSG00000167716	A1845_CDDP	620.319	0.360637	0.00159421	0.0140183	WDR81	17	1716523	1738599	+	7913	protein_coding	WD repeat domain 81 [Source:HGNC Symbol;Acc:HGNC:26600]	-
ENSG00000115649	A1846_CDDP	650.444	0.334992	0.00160028	0.0140605	CNPPD1	2	219171897	219178106	-	2760	protein_coding	cyclin Pas1/PHO80 domain containing 1 [Source:HGNC Symbol;Acc:HGNC:25220]	-
ENSG00000101412	A1847_CDDP	1108.05	-0.290954	0.00160148	0.0140605	E2F1	20	33675683	33686404	-	2503	protein_coding	E2F transcription factor 1 [Source:HGNC Symbol;Acc:HGNC:3113]	E2F
ENSG00000039523	A1848_CDDP	996.017	0.320208	0.00160471	0.0140773	RIPOR1	16	67518418	67546788	+	6729	protein_coding	RHO family interacting cell polarization regulator 1 [Source:HGNC Symbol;Acc:HGNC:25836]	-
ENSG00000114062	A1849_CDDP	1502.55	-0.279909	0.00160587	0.0140773	UBE3A	15	25333728	25439056	-	12813	protein_coding	ubiquitin protein ligase E3A [Source:HGNC Symbol;Acc:HGNC:12496]	-
ENSG00000185043	A1850_CDDP	1706.59	0.295494	0.00161403	0.014138	CIB1	15	90229975	90234047	-	1472	protein_coding	calcium and integrin binding 1 [Source:HGNC Symbol;Acc:HGNC:16920]	-
ENSG00000130748	A1851_CDDP	533.159	0.448834	0.00161622	0.0141441	TMEM160	19	47045907	47048630	-	663	protein_coding	transmembrane protein 160 [Source:HGNC Symbol;Acc:HGNC:26042]	-
ENSG00000157353	A1852_CDDP	255.42	0.472113	0.00161844	0.0141441	FUK	16	70454421	70480274	+	7405	protein_coding	fucokinase [Source:HGNC Symbol;Acc:HGNC:29500]	-
ENSG00000139641	A1853_CDDP	3447.07	0.250669	0.00161946	0.0141441	ESYT1	12	56118250	56144671	+	5493	protein_coding	extended synaptotagmin 1 [Source:HGNC Symbol;Acc:HGNC:29534]	-
ENSG00000198833	A1854_CDDP	844.394	-0.329724	0.0016197	0.0141441	UBE2J1	6	89326625	89352848	-	4290	protein_coding	ubiquitin conjugating enzyme E2 J1 [Source:HGNC Symbol;Acc:HGNC:17598]	-
ENSG00000173581	A1855_CDDP	338.128	0.438151	0.00164383	0.0143439	CCDC106	19	55641062	55653161	+	2709	protein_coding	coiled-coil domain containing 106 [Source:HGNC Symbol;Acc:HGNC:30181]	-
ENSG00000040487	A1856_CDDP	303.211	0.441156	0.00164673	0.0143582	PQLC2	1	19312326	19329300	+	2686	protein_coding	PQ loop repeat containing 2 [Source:HGNC Symbol;Acc:HGNC:26001]	-
ENSG00000083168	A1857_CDDP	1141.88	-0.305778	0.00165581	0.0144225	KAT6A	8	41929479	42052026	-	24175	protein_coding	lysine acetyltransferase 6A [Source:HGNC Symbol;Acc:HGNC:13013]	-
ENSG00000118369	A1858_CDDP	338.684	0.460817	0.00165664	0.0144225	USP35	11	78188812	78214711	+	5233	protein_coding	ubiquitin specific peptidase 35 [Source:HGNC Symbol;Acc:HGNC:20061]	-
ENSG00000133247	A1859_CDDP	236.613	0.491685	0.00166893	0.0145184	KMT5C	19	55339853	55348120	+	4775	protein_coding	lysine methyltransferase 5C [Source:HGNC Symbol;Acc:HGNC:28405]	-
ENSG00000139921	A1860_CDDP	2473.38	-0.244821	0.00167166	0.0145268	TMX1	14	51240162	51257546	+	4499	protein_coding	thioredoxin related transmembrane protein 1 [Source:HGNC Symbol;Acc:HGNC:15487]	-
ENSG00000183207	A1861_CDDP	4960.15	0.201772	0.00167245	0.0145268	RUVBL2	19	48993448	49015995	+	3670	protein_coding	RuvB like AAA ATPase 2 [Source:HGNC Symbol;Acc:HGNC:10475]	-
ENSG00000132024	A1862_CDDP	681.364	0.323392	0.00168025	0.0145835	CC2D1A	19	13906201	13930879	+	5039	protein_coding	coiled-coil and C2 domain containing 1A [Source:HGNC Symbol;Acc:HGNC:30237]	-
ENSG00000158290	A1863_CDDP	2107.41	-0.275193	0.00168957	0.0146533	CUL4B	X	120524609	120575794	-	7031	protein_coding	cullin 4B [Source:HGNC Symbol;Acc:HGNC:2555]	-
ENSG00000054965	A1864_CDDP	1247.38	0.277076	0.0016994	0.0147178	FAM168A	11	73400487	73598189	-	7887	protein_coding	family with sequence similarity 168 member A [Source:HGNC Symbol;Acc:HGNC:28999]	-
ENSG00000163939	A1865_CDDP	1387.88	-0.271908	0.0016996	0.0147178	PBRM1	3	52545352	52685917	-	9654	protein_coding	polybromo 1 [Source:HGNC Symbol;Acc:HGNC:30064]	HMG
ENSG00000117500	A1866_CDDP	1266.98	-0.304202	0.001703	0.0147361	TMED5	1	93149742	93180728	-	9423	protein_coding	transmembrane p24 trafficking protein 5 [Source:HGNC Symbol;Acc:HGNC:24251]	-
ENSG00000023608	A1867_CDDP	343.037	-0.508858	0.0017085	0.0147644	SNAPC1	14	61762357	61796428	+	2656	protein_coding	small nuclear RNA activating complex polypeptide 1 [Source:HGNC Symbol;Acc:HGNC:11134]	-
ENSG00000125912	A1868_CDDP	3538.65	0.215665	0.00170886	0.0147644	NCLN	19	3185563	3209575	+	4175	protein_coding	nicalin [Source:HGNC Symbol;Acc:HGNC:26923]	-
ENSG00000107438	A1869_CDDP	2614.66	0.230389	0.00171115	0.0147729	PDLIM1	10	95237572	95291024	-	2239	protein_coding	PDZ and LIM domain 1 [Source:HGNC Symbol;Acc:HGNC:2067]	-
ENSG00000185033	A1870_CDDP	2300.87	0.243073	0.00171569	0.0148009	SEMA4B	15	90160604	90229679	+	7006	protein_coding	semaphorin 4B [Source:HGNC Symbol;Acc:HGNC:10730]	-
ENSG00000155329	A1871_CDDP	248.193	-0.550695	0.00173837	0.0149852	ZCCHC10	5	132996985	133026604	-	2559	protein_coding	zinc finger CCHC-type containing 10 [Source:HGNC Symbol;Acc:HGNC:25954]	-
ENSG00000115128	A1872_CDDP	1678.43	-0.286759	0.00174009	0.0149887	SF3B6	2	24067584	24076443	-	1197	protein_coding	splicing factor 3b subunit 6 [Source:HGNC Symbol;Acc:HGNC:30096]	-
ENSG00000176101	A1873_CDDP	1689.01	0.271191	0.00175379	0.0150953	SSNA1	9	137188647	137190370	+	1183	protein_coding	SS nuclear autoantigen 1 [Source:HGNC Symbol;Acc:HGNC:11321]	-
ENSG00000239779	A1874_CDDP	71.759	0.919424	0.00176068	0.0151432	WBP1	2	74458329	74460891	+	2438	protein_coding	WW domain binding protein 1 [Source:HGNC Symbol;Acc:HGNC:12737]	-
ENSG00000116663	A1875_CDDP	147.471	0.602596	0.00176962	0.0152033	FBXO6	1	11664124	11674354	+	1811	protein_coding	F-box protein 6 [Source:HGNC Symbol;Acc:HGNC:13585]	-
ENSG00000105778	A1876_CDDP	1439.91	-0.2755	0.00177033	0.0152033	AVL9	7	32495426	32588721	+	14757	protein_coding	AVL9 cell migration associated [Source:HGNC Symbol;Acc:HGNC:28994]	-
ENSG00000008838	A1877_CDDP	1373.62	0.255652	0.00177387	0.0152222	MED24	17	40019097	40061215	-	6962	protein_coding	mediator complex subunit 24 [Source:HGNC Symbol;Acc:HGNC:22963]	-
ENSG00000169288	A1878_CDDP	434.41	-0.442436	0.00177829	0.0152486	MRPL1	4	77862520	77952790	+	1943	protein_coding	mitochondrial ribosomal protein L1 [Source:HGNC Symbol;Acc:HGNC:14275]	-
ENSG00000084710	A1879_CDDP	365.826	0.411278	0.00179466	0.0153707	EFR3B	2	25042130	25159137	+	10591	protein_coding	EFR3 homolog B [Source:HGNC Symbol;Acc:HGNC:29155]	-
ENSG00000151553	A1880_CDDP	1785.07	-0.2668	0.00179522	0.0153707	FAM160B1	10	114821744	114899832	+	6216	protein_coding	family with sequence similarity 160 member B1 [Source:HGNC Symbol;Acc:HGNC:29320]	-
ENSG00000165476	A1881_CDDP	1297.35	-0.284834	0.00180132	0.0154113	REEP3	10	63521363	63625123	+	5248	protein_coding	receptor accessory protein 3 [Source:HGNC Symbol;Acc:HGNC:23711]	-
ENSG00000168067	A1882_CDDP	481.953	0.39377	0.00181999	0.0155594	MAP4K2	11	64784914	64803241	-	7649	protein_coding	mitogen-activated protein kinase kinase kinase kinase 2 [Source:HGNC Symbol;Acc:HGNC:6864]	-
ENSG00000140463	A1883_CDDP	321.918	0.425037	0.00183267	0.015656	BBS4	15	72686179	72738476	+	4149	protein_coding	Bardet-Biedl syndrome 4 [Source:HGNC Symbol;Acc:HGNC:969]	-
ENSG00000197111	A1884_CDDP	3119.44	-0.212402	0.00183677	0.0156793	PCBP2	12	53452102	53481162	+	7926	protein_coding	poly(rC) binding protein 2 [Source:HGNC Symbol;Acc:HGNC:8648]	-
ENSG00000111530	A1885_CDDP	4311.15	-0.233291	0.0018441	0.0157301	CAND1	12	67269281	67319951	+	13655	protein_coding	cullin associated and neddylation dissociated 1 [Source:HGNC Symbol;Acc:HGNC:30688]	-
ENSG00000277791	A1886_CDDP	3051.41	0.227115	0.00184813	0.0157421	PSMB3	17	38752736	38764231	+	1179	protein_coding	proteasome subunit beta 3 [Source:HGNC Symbol;Acc:HGNC:9540]	-
ENSG00000108510	A1887_CDDP	2761.35	-0.297924	0.00184828	0.0157421	MED13	17	61942605	62065282	-	12677	protein_coding	mediator complex subunit 13 [Source:HGNC Symbol;Acc:HGNC:22474]	-
ENSG00000162775	A1888_CDDP	719.205	-0.378506	0.0018562	0.0157974	RBM15	1	110338506	110346681	+	4670	protein_coding	RNA binding motif protein 15 [Source:HGNC Symbol;Acc:HGNC:14959]	-
ENSG00000157456	A1889_CDDP	2139.54	-0.249504	0.00185753	0.0157974	CCNB2	15	59105078	59125045	+	2801	protein_coding	cyclin B2 [Source:HGNC Symbol;Acc:HGNC:1580]	-
ENSG00000130675	A1890_CDDP	355.182	0.426508	0.00188054	0.0159811	MNX1	7	156994051	157010651	-	4202	protein_coding	motor neuron and pancreas homeobox 1 [Source:HGNC Symbol;Acc:HGNC:4979]	Homeobox
ENSG00000060971	A1891_CDDP	748.107	0.325698	0.00188204	0.0159819	ACAA1	3	38103129	38137242	-	7106	protein_coding	acetyl-CoA acyltransferase 1 [Source:HGNC Symbol;Acc:HGNC:82]	-
ENSG00000146556	A1892_CDDP	57.1537	0.928769	0.00189334	0.0160659	WASH2P	2	113588550	113599043	+	2958	transcribed_unprocessed_pseudogene	WAS protein family homolog 2, pseudogene [Source:HGNC Symbol;Acc:HGNC:33145]	-
ENSG00000112941	A1893_CDDP	827.488	-0.33018	0.00190019	0.016112	TENT4A	5	6713007	6757048	+	6785	protein_coding	terminal nucleotidyltransferase 4A [Source:HGNC Symbol;Acc:HGNC:16705]	-
ENSG00000149743	A1894_CDDP	238.642	0.479289	0.00190596	0.016149	TRPT1	11	64223799	64226254	-	2210	protein_coding	tRNA phosphotransferase 1 [Source:HGNC Symbol;Acc:HGNC:20316]	-
ENSG00000229638	A1895_CDDP	264.22	-0.572867	0.00191231	0.0161907	RPL4P4	3	185417495	185418778	-	1284	processed_pseudogene	ribosomal protein L4 pseudogene 4 [Source:HGNC Symbol;Acc:HGNC:36179]	-
ENSG00000157350	A1896_CDDP	552.746	0.366329	0.00191558	0.0162063	ST3GAL2	16	70375978	70439237	-	9744	protein_coding	ST3 beta-galactoside alpha-2,3-sialyltransferase 2 [Source:HGNC Symbol;Acc:HGNC:10863]	-
ENSG00000100697	A1897_CDDP	2528.71	-0.264099	0.00191992	0.016231	DICER1	14	95086228	95158010	-	12294	protein_coding	dicer 1, ribonuclease III [Source:HGNC Symbol;Acc:HGNC:17098]	-
ENSG00000131002	A1898_CDDP	848.201	-0.315365	0.00192515	0.0162632	TXLNGY	Y	19567313	19606274	+	11377	transcribed_unprocessed_pseudogene	taxilin gamma pseudogene, Y-linked [Source:HGNC Symbol;Acc:HGNC:18473]	-
ENSG00000134419	A1899_CDDP	1202.46	0.359029	0.00192737	0.0162699	RPS15A	16	18781295	18790383	-	6679	protein_coding	ribosomal protein S15a [Source:HGNC Symbol;Acc:HGNC:10389]	-
ENSG00000196507	A1900_CDDP	352.164	0.468495	0.00193605	0.016331	TCEAL3	X	103607451	103629690	+	2305	protein_coding	transcription elongation factor A like 3 [Source:HGNC Symbol;Acc:HGNC:28247]	-
ENSG00000078114	A1901_CDDP	121.595	-0.813224	0.00194003	0.0163342	NEBL	10	20779973	21174187	-	13654	protein_coding	nebulette [Source:HGNC Symbol;Acc:HGNC:16932]	-
ENSG00000185340	A1902_CDDP	822.544	0.302936	0.00194057	0.0163342	GAS2L1	22	29306582	29312785	+	4481	protein_coding	growth arrest specific 2 like 1 [Source:HGNC Symbol;Acc:HGNC:16955]	-
ENSG00000067606	A1903_CDDP	224.752	0.524867	0.00194073	0.0163342	PRKCZ	1	2050470	2185395	+	7636	protein_coding	protein kinase C zeta [Source:HGNC Symbol;Acc:HGNC:9412]	-
ENSG00000173744	A1904_CDDP	3698.41	-0.244231	0.00194221	0.0163346	AGFG1	2	227472152	227561214	+	9321	protein_coding	ArfGAP with FG repeats 1 [Source:HGNC Symbol;Acc:HGNC:5175]	-
ENSG00000008282	A1905_CDDP	1803.4	-0.257844	0.00195213	0.016406	SYPL1	7	106090503	106112576	-	2804	protein_coding	synaptophysin like 1 [Source:HGNC Symbol;Acc:HGNC:11507]	-
ENSG00000118162	A1906_CDDP	275.497	0.474386	0.00196284	0.0164786	KPTN	19	47475144	47484268	-	2124	protein_coding	kaptin, actin binding protein [Source:HGNC Symbol;Acc:HGNC:6404]	-
ENSG00000123106	A1907_CDDP	506.368	-0.392873	0.00196367	0.0164786	CCDC91	12	28133249	28581511	+	7535	protein_coding	coiled-coil domain containing 91 [Source:HGNC Symbol;Acc:HGNC:24855]	-
ENSG00000198554	A1908_CDDP	1336.08	-0.280813	0.00197706	0.0165788	WDHD1	14	54938950	55027105	-	6385	protein_coding	WD repeat and HMG-box DNA binding protein 1 [Source:HGNC Symbol;Acc:HGNC:23170]	HMG
ENSG00000148840	A1909_CDDP	3056.11	-0.222517	0.00198477	0.0166212	PPRC1	10	102132994	102150331	+	6095	protein_coding	peroxisome proliferator-activated receptor gamma, coactivator-related 1 [Source:HGNC Symbol;Acc:HGNC:30025]	-
ENSG00000179041	A1910_CDDP	1393.41	0.308909	0.00198503	0.0166212	RRS1	8	66429028	66430733	+	1706	protein_coding	ribosome biogenesis regulator homolog [Source:HGNC Symbol;Acc:HGNC:17083]	-
ENSG00000213430	A1911_CDDP	309.289	-0.528571	0.00199121	0.0166562	HSPD1P1	5	21882585	21884310	+	1726	processed_pseudogene	heat shock protein family D (Hsp60) member 1 pseudogene 1 [Source:HGNC Symbol;Acc:HGNC:35133]	-
ENSG00000135723	A1912_CDDP	1155.78	0.281414	0.00199238	0.0166562	FHOD1	16	67229387	67247658	-	5407	protein_coding	formin homology 2 domain containing 1 [Source:HGNC Symbol;Acc:HGNC:17905]	-
ENSG00000111276	A1913_CDDP	739.004	-0.33613	0.00199359	0.0166562	CDKN1B	12	12715058	12722371	+	2811	protein_coding	cyclin dependent kinase inhibitor 1B [Source:HGNC Symbol;Acc:HGNC:1785]	-
ENSG00000147536	A1914_CDDP	565.082	0.340258	0.00199632	0.0166667	GINS4	8	41529206	41545046	+	5475	protein_coding	GINS complex subunit 4 [Source:HGNC Symbol;Acc:HGNC:28226]	-
ENSG00000079805	A1915_CDDP	3020.44	0.209683	0.00200753	0.0167393	DNM2	19	10718079	10833488	+	13443	protein_coding	dynamin 2 [Source:HGNC Symbol;Acc:HGNC:2974]	-
ENSG00000111897	A1916_CDDP	1738.96	-0.252186	0.00200796	0.0167393	SERINC1	6	122443354	122471822	-	3137	protein_coding	serine incorporator 1 [Source:HGNC Symbol;Acc:HGNC:13464]	-
ENSG00000162772	A1917_CDDP	369.9	0.40276	0.00200942	0.0167393	ATF3	1	212565334	212620777	+	4040	protein_coding	activating transcription factor 3 [Source:HGNC Symbol;Acc:HGNC:785]	TF_bZIP
ENSG00000051128	A1918_CDDP	547.037	0.358826	0.00202258	0.0168366	HOMER3	19	18929201	18941261	-	3422	protein_coding	homer scaffold protein 3 [Source:HGNC Symbol;Acc:HGNC:17514]	-
ENSG00000112308	A1919_CDDP	3304.36	-0.208097	0.00202448	0.0168401	C6orf62	6	24704861	24720836	-	4134	protein_coding	chromosome 6 open reading frame 62 [Source:HGNC Symbol;Acc:HGNC:20998]	-
ENSG00000174799	A1920_CDDP	497.661	-0.399694	0.00202949	0.0168695	CEP135	4	55948871	56033363	+	8640	protein_coding	centrosomal protein 135 [Source:HGNC Symbol;Acc:HGNC:29086]	-
ENSG00000153207	A1921_CDDP	3185.97	-0.229196	0.00203324	0.0168883	AHCTF1	1	246839098	246931967	-	9598	protein_coding	AT-hook containing transcription factor 1 [Source:HGNC Symbol;Acc:HGNC:24618]	-
ENSG00000105793	A1922_CDDP	473.724	-0.40594	0.00203873	0.0169097	GTPBP10	7	90335223	90391455	+	10436	protein_coding	GTP binding protein 10 [Source:HGNC Symbol;Acc:HGNC:25106]	-
ENSG00000118412	A1923_CDDP	738.289	-0.349488	0.00203878	0.0169097	CASP8AP2	6	89829894	89874436	+	8171	protein_coding	caspase 8 associated protein 2 [Source:HGNC Symbol;Acc:HGNC:1510]	-
ENSG00000087303	A1924_CDDP	439.964	0.386912	0.0020407	0.0169133	NID2	14	52004803	52069228	-	6392	protein_coding	nidogen 2 [Source:HGNC Symbol;Acc:HGNC:13389]	-
ENSG00000071537	A1925_CDDP	2704.11	-0.225262	0.00205696	0.0170357	SEL1L	14	81471549	81533861	-	9559	protein_coding	SEL1L, ERAD E3 ligase adaptor subunit [Source:HGNC Symbol;Acc:HGNC:10717]	-
ENSG00000103415	A1926_CDDP	531.905	0.376868	0.00205996	0.0170481	HMOX2	16	4474690	4510347	+	3793	protein_coding	heme oxygenase 2 [Source:HGNC Symbol;Acc:HGNC:5014]	-
ENSG00000005206	A1927_CDDP	566.037	0.344085	0.00206278	0.0170549	SPPL2B	19	2328615	2354806	+	7130	protein_coding	signal peptide peptidase like 2B [Source:HGNC Symbol;Acc:HGNC:30627]	-
ENSG00000091436	A1928_CDDP	6124	-0.193417	0.00206377	0.0170549	MAP3K20	2	173075435	173268010	+	13799	protein_coding	mitogen-activated protein kinase kinase kinase 20 [Source:HGNC Symbol;Acc:HGNC:17797]	-
ENSG00000166847	A1929_CDDP	1028.41	0.275036	0.00206681	0.0170629	DCTN5	16	23641392	23677455	+	12740	protein_coding	dynactin subunit 5 [Source:HGNC Symbol;Acc:HGNC:24594]	-
ENSG00000115364	A1930_CDDP	1616.43	-0.254709	0.00206774	0.0170629	MRPL19	2	75646783	75690851	+	4601	protein_coding	mitochondrial ribosomal protein L19 [Source:HGNC Symbol;Acc:HGNC:14052]	-
ENSG00000162599	A1931_CDDP	383.369	-0.437286	0.00207206	0.0170862	NFIA	1	60865259	61462793	+	10872	protein_coding	nuclear factor I A [Source:HGNC Symbol;Acc:HGNC:7784]	CTF/NFI
ENSG00000087510	A1932_CDDP	984.726	0.281744	0.00207636	0.0171094	TFAP2C	20	56629302	56639283	+	3005	protein_coding	transcription factor AP-2 gamma [Source:HGNC Symbol;Acc:HGNC:11744]	AP-2
ENSG00000154727	A1933_CDDP	648.317	-0.350888	0.00207877	0.0171168	GABPA	21	25734570	25772460	+	5429	protein_coding	GA binding protein transcription factor subunit alpha [Source:HGNC Symbol;Acc:HGNC:4071]	ETS
ENSG00000153443	A1934_CDDP	409.968	0.400884	0.00208273	0.0171371	UBALD1	16	4608883	4615027	-	3619	protein_coding	UBA like domain containing 1 [Source:HGNC Symbol;Acc:HGNC:29576]	-
ENSG00000104870	A1935_CDDP	59.326	0.854791	0.00209232	0.0172035	FCGRT	19	49506816	49526333	+	4173	protein_coding	Fc fragment of IgG receptor and transporter [Source:HGNC Symbol;Acc:HGNC:3621]	-
ENSG00000051825	A1936_CDDP	1321.01	-0.274841	0.00209692	0.0172289	MPHOSPH9	12	123152320	123244014	-	10304	protein_coding	M-phase phosphoprotein 9 [Source:HGNC Symbol;Acc:HGNC:7215]	-
ENSG00000198189	A1937_CDDP	751.522	-0.358934	0.00210157	0.0172547	HSD17B11	4	87336610	87391386	-	2435	protein_coding	hydroxysteroid 17-beta dehydrogenase 11 [Source:HGNC Symbol;Acc:HGNC:22960]	-
ENSG00000258429	A1938_CDDP	168.803	0.569192	0.00210619	0.0172802	PDF	16	69328621	69330595	-	1158	protein_coding	peptide deformylase, mitochondrial [Source:HGNC Symbol;Acc:HGNC:30012]	-
ENSG00000175906	A1939_CDDP	131.939	0.645384	0.00210931	0.0172933	ARL4D	17	43398959	43401137	+	1612	protein_coding	ADP ribosylation factor like GTPase 4D [Source:HGNC Symbol;Acc:HGNC:656]	-
ENSG00000197879	A1940_CDDP	6028.78	0.192165	0.00211831	0.0173546	MYO1C	17	1464186	1492812	-	8106	protein_coding	myosin IC [Source:HGNC Symbol;Acc:HGNC:7597]	-
ENSG00000099864	A1941_CDDP	91.9431	0.715714	0.00212006	0.0173565	PALM	19	708939	748329	+	4908	protein_coding	paralemmin [Source:HGNC Symbol;Acc:HGNC:8594]	-
ENSG00000183530	A1942_CDDP	1200.4	-0.316594	0.00212882	0.0174071	PRR14L	22	31676256	31750140	-	11809	protein_coding	proline rich 14 like [Source:HGNC Symbol;Acc:HGNC:28738]	-
ENSG00000164331	A1943_CDDP	85.7689	0.780685	0.00213138	0.0174071	ANKRA2	5	73552335	73565686	-	2659	protein_coding	ankyrin repeat family A member 2 [Source:HGNC Symbol;Acc:HGNC:13208]	-
ENSG00000122490	A1944_CDDP	585.359	0.330787	0.00213321	0.0174071	PQLC1	18	79902420	79951664	-	5225	protein_coding	PQ loop repeat containing 1 [Source:HGNC Symbol;Acc:HGNC:26188]	-
ENSG00000221983	A1945_CDDP	7767.8	0.224469	0.00213331	0.0174071	UBA52	19	18571730	18577550	+	4306	protein_coding	ubiquitin A-52 residue ribosomal protein fusion product 1 [Source:HGNC Symbol;Acc:HGNC:12458]	-
ENSG00000107949	A1946_CDDP	2233.4	-0.264282	0.00213472	0.0174071	BCCIP	10	125823546	125853695	+	4498	protein_coding	BRCA2 and CDKN1A interacting protein [Source:HGNC Symbol;Acc:HGNC:978]	-
ENSG00000092108	A1947_CDDP	1096.55	-0.282281	0.00213541	0.0174071	SCFD1	14	30622112	30735812	+	6571	protein_coding	sec1 family domain containing 1 [Source:HGNC Symbol;Acc:HGNC:20726]	-
ENSG00000086598	A1948_CDDP	4504.98	-0.196395	0.00214646	0.0174847	TMED2	12	123584531	123598577	+	3830	protein_coding	transmembrane p24 trafficking protein 2 [Source:HGNC Symbol;Acc:HGNC:16996]	-
ENSG00000137876	A1949_CDDP	2526.65	-0.235036	0.00214884	0.0174915	RSL24D1	15	55180806	55197067	-	3009	protein_coding	ribosomal L24 domain containing 1 [Source:HGNC Symbol;Acc:HGNC:18479]	-
ENSG00000138604	A1950_CDDP	1103.64	-0.302946	0.00215922	0.0175635	GLCE	15	69160584	69272217	+	6630	protein_coding	glucuronic acid epimerase [Source:HGNC Symbol;Acc:HGNC:17855]	-
ENSG00000090621	A1951_CDDP	6714.37	-0.198021	0.00216108	0.0175661	PABPC4	1	39560816	39576790	-	6782	protein_coding	poly(A) binding protein cytoplasmic 4 [Source:HGNC Symbol;Acc:HGNC:8557]	-
ENSG00000135269	A1952_CDDP	2166.11	-0.235232	0.00217159	0.017631	TES	7	116210493	116258783	+	4280	protein_coding	testin LIM domain protein [Source:HGNC Symbol;Acc:HGNC:14620]	-
ENSG00000124098	A1953_CDDP	265.314	0.463313	0.00217216	0.017631	FAM210B	20	56358915	56368663	+	3577	protein_coding	family with sequence similarity 210 member B [Source:HGNC Symbol;Acc:HGNC:16102]	-
ENSG00000072786	A1954_CDDP	836.743	0.30806	0.00219191	0.0177739	STK10	5	172042073	172188386	-	9083	protein_coding	serine/threonine kinase 10 [Source:HGNC Symbol;Acc:HGNC:11388]	-
ENSG00000105701	A1955_CDDP	3164.77	0.221892	0.0021944	0.0177739	FKBP8	19	18531751	18544077	-	2902	protein_coding	FK506 binding protein 8 [Source:HGNC Symbol;Acc:HGNC:3724]	-
ENSG00000128989	A1956_CDDP	4994.05	-0.210483	0.00219444	0.0177739	ARPP19	15	52547045	52569883	-	6917	protein_coding	cAMP regulated phosphoprotein 19 [Source:HGNC Symbol;Acc:HGNC:16967]	-
ENSG00000104915	A1957_CDDP	684.106	0.364433	0.00219756	0.017774	STX10	19	13144058	13150383	-	1796	protein_coding	syntaxin 10 [Source:HGNC Symbol;Acc:HGNC:11428]	-
ENSG00000113194	A1958_CDDP	1509.75	-0.254682	0.00219757	0.017774	FAF2	5	176447628	176510074	+	5954	protein_coding	Fas associated factor family member 2 [Source:HGNC Symbol;Acc:HGNC:24666]	-
ENSG00000101888	A1959_CDDP	444.152	-0.414372	0.00220253	0.0178015	NXT2	X	109535781	109544690	+	3064	protein_coding	nuclear transport factor 2 like export factor 2 [Source:HGNC Symbol;Acc:HGNC:18151]	-
ENSG00000117408	A1960_CDDP	997.452	0.288809	0.00220679	0.017804	IPO13	1	43946939	43968022	+	5083	protein_coding	importin 13 [Source:HGNC Symbol;Acc:HGNC:16853]	-
ENSG00000125304	A1961_CDDP	1885.82	-0.254253	0.00220702	0.017804	TM9SF2	13	99446311	99564006	+	5524	protein_coding	transmembrane 9 superfamily member 2 [Source:HGNC Symbol;Acc:HGNC:11865]	-
ENSG00000112297	A1962_CDDP	1771.89	-0.292308	0.00220754	0.017804	CRYBG1	6	106360808	106571978	+	10374	protein_coding	crystallin beta-gamma domain containing 1 [Source:HGNC Symbol;Acc:HGNC:356]	-
ENSG00000021776	A1963_CDDP	1840.71	-0.249919	0.00221071	0.017817	AQR	15	34851782	34969839	-	13528	protein_coding	aquarius intron-binding spliceosomal factor [Source:HGNC Symbol;Acc:HGNC:29513]	-
ENSG00000166313	A1964_CDDP	366.374	0.404066	0.00222808	0.0179443	APBB1	11	6395124	6419414	-	5244	protein_coding	amyloid beta precursor protein binding family B member 1 [Source:HGNC Symbol;Acc:HGNC:581]	-
ENSG00000136451	A1965_CDDP	1370.01	-0.265778	0.00224096	0.0180353	VEZF1	17	57971547	57988259	-	4913	protein_coding	vascular endothelial zinc finger 1 [Source:HGNC Symbol;Acc:HGNC:12949]	zf-C2H2
ENSG00000167642	A1966_CDDP	4767.24	0.202723	0.00225715	0.0181527	SPINT2	19	38244035	38292614	+	5199	protein_coding	serine peptidase inhibitor, Kunitz type 2 [Source:HGNC Symbol;Acc:HGNC:11247]	-
ENSG00000180891	A1967_CDDP	1685.8	0.244027	0.00226329	0.0181893	CUEDC1	17	57861243	57955323	-	5577	protein_coding	CUE domain containing 1 [Source:HGNC Symbol;Acc:HGNC:31350]	-
ENSG00000023734	A1968_CDDP	3809.57	-0.217761	0.00226727	0.0182084	STRAP	12	15882391	15903478	+	2211	protein_coding	serine/threonine kinase receptor associated protein [Source:HGNC Symbol;Acc:HGNC:30796]	-
ENSG00000167566	A1969_CDDP	443.999	0.375493	0.00227934	0.0182925	NCKAP5L	12	49791146	49828750	-	8090	protein_coding	NCK associated protein 5 like [Source:HGNC Symbol;Acc:HGNC:29321]	-
ENSG00000085224	A1970_CDDP	2767.51	-0.235539	0.00229291	0.0183759	ATRX	X	77504878	77786233	-	19266	protein_coding	ATRX, chromatin remodeler [Source:HGNC Symbol;Acc:HGNC:886]	-
ENSG00000064102	A1971_CDDP	1144.39	-0.304826	0.00229296	0.0183759	INTS13	12	26905181	26938326	-	3345	protein_coding	integrator complex subunit 13 [Source:HGNC Symbol;Acc:HGNC:20174]	-
ENSG00000121350	A1972_CDDP	221.031	-0.595077	0.0022963	0.0183898	PYROXD1	12	21437615	21471252	+	5725	protein_coding	pyridine nucleotide-disulphide oxidoreductase domain 1 [Source:HGNC Symbol;Acc:HGNC:26162]	-
ENSG00000120705	A1973_CDDP	4040.36	-0.204358	0.00229886	0.0183934	ETF1	5	138506095	138543300	-	4601	protein_coding	eukaryotic translation termination factor 1 [Source:HGNC Symbol;Acc:HGNC:3477]	-
ENSG00000021574	A1974_CDDP	716.196	-0.369201	0.00229998	0.0183934	SPAST	2	32063547	32157637	+	9490	protein_coding	spastin [Source:HGNC Symbol;Acc:HGNC:11233]	-
ENSG00000153250	A1975_CDDP	3627.08	-0.204966	0.00230591	0.0184279	RBMS1	2	160272151	160493794	-	11765	protein_coding	RNA binding motif single stranded interacting protein 1 [Source:HGNC Symbol;Acc:HGNC:9907]	-
ENSG00000113300	A1976_CDDP	1047.18	-0.285105	0.00230775	0.0184296	CNOT6	5	180494412	180578405	+	6586	protein_coding	CCR4-NOT transcription complex subunit 6 [Source:HGNC Symbol;Acc:HGNC:14099]	-
ENSG00000140332	A1977_CDDP	455.671	-0.406637	0.00232719	0.0185719	TLE3	15	70047790	70098176	-	12634	protein_coding	transducin like enhancer of split 3 [Source:HGNC Symbol;Acc:HGNC:11839]	-
ENSG00000144591	A1978_CDDP	822.754	0.309402	0.00232905	0.0185737	GMPPA	2	219498867	219506989	+	5332	protein_coding	GDP-mannose pyrophosphorylase A [Source:HGNC Symbol;Acc:HGNC:22923]	-
ENSG00000006576	A1979_CDDP	1234.6	-0.269743	0.00233118	0.0185777	PHTF2	7	77798792	77957503	+	8646	protein_coding	putative homeodomain transcription factor 2 [Source:HGNC Symbol;Acc:HGNC:13411]	-
ENSG00000185641	A1980_CDDP	334.934	-0.491663	0.00234258	0.0186555	AC034236.1	5	116051917	116052289	-	373	processed_pseudogene	ribosomal protein S25 (RPS25) pseudogene	-
ENSG00000169379	A1981_CDDP	620.917	-0.350678	0.00234518	0.0186632	ARL13B	3	93980139	94055668	+	4154	protein_coding	ADP ribosylation factor like GTPase 13B [Source:HGNC Symbol;Acc:HGNC:25419]	-
ENSG00000173153	A1982_CDDP	1571.21	0.284463	0.00234782	0.0186712	ESRRA	11	64305572	64316743	+	3030	protein_coding	estrogen related receptor alpha [Source:HGNC Symbol;Acc:HGNC:3471]	ESR-like
ENSG00000155096	A1983_CDDP	3545.57	-0.213333	0.0023514	0.0186748	AZIN1	8	102826357	102893864	-	6426	protein_coding	antizyme inhibitor 1 [Source:HGNC Symbol;Acc:HGNC:16432]	-
ENSG00000100065	A1984_CDDP	1212.1	0.299059	0.00235156	0.0186748	CARD10	22	37490362	37519542	-	5652	protein_coding	caspase recruitment domain family member 10 [Source:HGNC Symbol;Acc:HGNC:16422]	-
ENSG00000117410	A1985_CDDP	1741.29	0.277342	0.00235369	0.0186759	ATP6V0B	1	43974487	43978295	+	3535	protein_coding	ATPase H+ transporting V0 subunit b [Source:HGNC Symbol;Acc:HGNC:861]	-
ENSG00000185800	A1986_CDDP	772.858	0.304375	0.00235497	0.0186759	DMWD	19	45782947	45792802	-	5658	protein_coding	DM1 locus, WD repeat containing [Source:HGNC Symbol;Acc:HGNC:2936]	-
ENSG00000113448	A1987_CDDP	747.595	-0.344081	0.00236565	0.0187475	PDE4D	5	58969038	60522120	-	16308	protein_coding	phosphodiesterase 4D [Source:HGNC Symbol;Acc:HGNC:8783]	-
ENSG00000140464	A1988_CDDP	558.158	0.348629	0.00238024	0.01885	PML	15	73994673	74047812	+	12657	protein_coding	promyelocytic leukemia [Source:HGNC Symbol;Acc:HGNC:9113]	-
ENSG00000113273	A1989_CDDP	247.186	-0.560467	0.00238232	0.0188534	ARSB	5	78777209	78986087	-	9053	protein_coding	arylsulfatase B [Source:HGNC Symbol;Acc:HGNC:714]	-
ENSG00000183735	A1990_CDDP	1163.68	-0.27883	0.00238934	0.0188958	TBK1	12	64451880	64502108	+	4762	protein_coding	TANK binding kinase 1 [Source:HGNC Symbol;Acc:HGNC:11584]	-
ENSG00000082258	A1991_CDDP	977.553	-0.296983	0.00240698	0.019017	CCNT2	2	134918235	134959342	+	9081	protein_coding	cyclin T2 [Source:HGNC Symbol;Acc:HGNC:1600]	-
ENSG00000188229	A1992_CDDP	16763.4	0.165371	0.00240799	0.019017	TUBB4B	9	137241213	137243707	+	2111	protein_coding	tubulin beta 4B class IVb [Source:HGNC Symbol;Acc:HGNC:20771]	-
ENSG00000156650	A1993_CDDP	995.148	-0.326998	0.00241067	0.0190249	KAT6B	10	74824927	75032624	+	32495	protein_coding	lysine acetyltransferase 6B [Source:HGNC Symbol;Acc:HGNC:17582]	-
ENSG00000103024	A1994_CDDP	744.576	0.323405	0.00241513	0.0190469	NME3	16	1770286	1771730	-	1445	protein_coding	NME/NM23 nucleoside diphosphate kinase 3 [Source:HGNC Symbol;Acc:HGNC:7851]	-
ENSG00000166016	A1995_CDDP	890.33	0.320662	0.00242261	0.0190927	ABTB2	11	34150988	34358008	-	4973	protein_coding	ankyrin repeat and BTB domain containing 2 [Source:HGNC Symbol;Acc:HGNC:23842]	-
ENSG00000103591	A1996_CDDP	1672.19	-0.250328	0.00243289	0.0191531	AAGAB	15	67201033	67255195	-	3833	protein_coding	alpha and gamma adaptin binding protein [Source:HGNC Symbol;Acc:HGNC:25662]	-
ENSG00000106608	A1997_CDDP	776.672	0.318167	0.00243363	0.0191531	URGCP	7	43875894	43926411	-	7830	protein_coding	upregulator of cell proliferation [Source:HGNC Symbol;Acc:HGNC:30890]	-
ENSG00000139438	A1998_CDDP	125.752	-0.807678	0.00244734	0.0192357	FAM222A	12	109714228	109770507	+	3722	protein_coding	family with sequence similarity 222 member A [Source:HGNC Symbol;Acc:HGNC:25915]	-
ENSG00000142507	A1999_CDDP	2236.42	0.301299	0.0024475	0.0192357	PSMB6	17	4796144	4798503	+	1448	protein_coding	proteasome subunit beta 6 [Source:HGNC Symbol;Acc:HGNC:9543]	-
ENSG00000214900	A2000_CDDP	103.382	0.671717	0.0024562	0.0192908	LINC01588	14	49927571	50092643	-	14763	lincRNA	long intergenic non-protein coding RNA 1588 [Source:HGNC Symbol;Acc:HGNC:27503]	-
ENSG00000168591	A2001_CDDP	587.844	0.330715	0.0024639	0.0193379	TMUB2	17	44186970	44191731	+	3511	protein_coding	transmembrane and ubiquitin like domain containing 2 [Source:HGNC Symbol;Acc:HGNC:28459]	-
ENSG00000167470	A2002_CDDP	2122.71	-0.238588	0.00246738	0.0193519	MIDN	19	1248553	1259140	+	4492	protein_coding	midnolin [Source:HGNC Symbol;Acc:HGNC:16298]	-
ENSG00000116251	A2003_CDDP	1607.4	0.284876	0.00247615	0.019401	RPL22	1	6185020	6209389	-	4682	protein_coding	ribosomal protein L22 [Source:HGNC Symbol;Acc:HGNC:10315]	-
ENSG00000203485	A2004_CDDP	3077.69	0.210165	0.00247704	0.019401	INF2	14	104689606	104722535	+	9488	protein_coding	inverted formin, FH2 and WH2 domain containing [Source:HGNC Symbol;Acc:HGNC:23791]	-
ENSG00000137801	A2005_CDDP	2976.31	-0.281129	0.00248314	0.0194353	THBS1	15	39581079	39599466	+	9158	protein_coding	thrombospondin 1 [Source:HGNC Symbol;Acc:HGNC:11785]	-
ENSG00000114354	A2006_CDDP	3484.14	-0.219255	0.0024886	0.0194647	TFG	3	100709331	100748966	+	4994	protein_coding	TRK-fused gene [Source:HGNC Symbol;Acc:HGNC:11758]	-
ENSG00000166452	A2007_CDDP	511.932	0.412407	0.0024931	0.0194866	AKIP1	11	8911139	8920084	+	2300	protein_coding	A-kinase interacting protein 1 [Source:HGNC Symbol;Acc:HGNC:1170]	-
ENSG00000148362	A2008_CDDP	722.68	0.348513	0.00249756	0.019508	PAXX	9	136992418	136993984	+	1367	protein_coding	PAXX, non-homologous end joining factor [Source:HGNC Symbol;Acc:HGNC:27849]	-
ENSG00000165185	A2009_CDDP	205.488	-0.602094	0.00249941	0.0195091	KIAA1958	9	112486847	112669397	+	13119	protein_coding	KIAA1958 [Source:HGNC Symbol;Acc:HGNC:23427]	-
ENSG00000175274	A2010_CDDP	82.8271	0.748446	0.00250173	0.0195138	TP53I11	11	44885903	44951306	-	7345	protein_coding	tumor protein p53 inducible protein 11 [Source:HGNC Symbol;Acc:HGNC:16842]	-
ENSG00000086544	A2011_CDDP	440.134	0.373197	0.00250475	0.019524	ITPKC	19	40717103	40740860	+	3385	protein_coding	inositol-trisphosphate 3-kinase C [Source:HGNC Symbol;Acc:HGNC:14897]	-
ENSG00000119938	A2012_CDDP	307.491	0.479233	0.0025094	0.0195469	PPP1R3C	10	91628442	91633054	-	2524	protein_coding	protein phosphatase 1 regulatory subunit 3C [Source:HGNC Symbol;Acc:HGNC:9293]	-
ENSG00000075568	A2013_CDDP	1456.29	0.259087	0.00251232	0.0195563	TMEM131	2	97756333	97995891	-	12985	protein_coding	transmembrane protein 131 [Source:HGNC Symbol;Acc:HGNC:30366]	-
ENSG00000196961	A2014_CDDP	2795	0.24092	0.00251916	0.0195961	AP2A1	19	49766968	49807113	+	8746	protein_coding	adaptor related protein complex 2 subunit alpha 1 [Source:HGNC Symbol;Acc:HGNC:561]	-
ENSG00000167632	A2015_CDDP	231.535	-0.578727	0.00253867	0.0197344	TRAPPC9	8	139727725	140458579	-	9673	protein_coding	trafficking protein particle complex 9 [Source:HGNC Symbol;Acc:HGNC:30832]	-
ENSG00000164050	A2016_CDDP	226.369	0.518046	0.00254604	0.0197782	PLXNB1	3	48403854	48430051	-	9733	protein_coding	plexin B1 [Source:HGNC Symbol;Acc:HGNC:9103]	-
ENSG00000184887	A2017_CDDP	603.3	0.337015	0.00255518	0.0198357	BTBD6	14	105248490	105251093	+	2392	protein_coding	BTB domain containing 6 [Source:HGNC Symbol;Acc:HGNC:19897]	-
ENSG00000160606	A2018_CDDP	233.072	0.504367	0.0025639	0.0198876	TLCD1	17	28724348	28727935	-	1311	protein_coding	TLC domain containing 1 [Source:HGNC Symbol;Acc:HGNC:25177]	-
ENSG00000006025	A2019_CDDP	251.727	0.458245	0.00256535	0.0198876	OSBPL7	17	47807372	47821834	-	6572	protein_coding	oxysterol binding protein like 7 [Source:HGNC Symbol;Acc:HGNC:16387]	-
ENSG00000122674	A2020_CDDP	185.348	0.575167	0.00260472	0.0201742	CCZ1	7	5898725	5926550	+	6431	protein_coding	CCZ1 homolog, vacuolar protein trafficking and biogenesis associated [Source:HGNC Symbol;Acc:HGNC:21691]	-
ENSG00000253785	A2021_CDDP	109.634	-0.808626	0.00260586	0.0201742	AC008429.2	5	172975511	172976374	+	864	processed_pseudogene	pyrophosphatase (inorganic) 1 (PPA1) pseudogene	-
ENSG00000101901	A2022_CDDP	781.958	-0.314151	0.00260765	0.0201743	ALG13	X	111665811	111760649	+	8188	protein_coding	ALG13, UDP-N-acetylglucosaminyltransferase subunit [Source:HGNC Symbol;Acc:HGNC:30881]	-
ENSG00000136878	A2023_CDDP	302.895	0.4222	0.0026217	0.0202693	USP20	9	129834698	129881838	+	5521	protein_coding	ubiquitin specific peptidase 20 [Source:HGNC Symbol;Acc:HGNC:12619]	-
ENSG00000213445	A2024_CDDP	609.339	0.342847	0.00262818	0.0203056	SIPA1	11	65638097	65650930	+	4668	protein_coding	signal-induced proliferation-associated 1 [Source:HGNC Symbol;Acc:HGNC:10885]	-
ENSG00000177239	A2025_CDDP	1315.74	0.252496	0.00264757	0.0204415	MAN1B1	9	137086927	137109187	+	8331	protein_coding	mannosidase alpha class 1B member 1 [Source:HGNC Symbol;Acc:HGNC:6823]	-
ENSG00000103507	A2026_CDDP	832.33	0.303645	0.00266384	0.0205533	BCKDK	16	31106107	31112791	+	3873	protein_coding	branched chain ketoacid dehydrogenase kinase [Source:HGNC Symbol;Acc:HGNC:16902]	-
ENSG00000109501	A2027_CDDP	824.136	0.314178	0.00267587	0.0206189	WFS1	4	6269849	6303265	+	4513	protein_coding	wolframin ER transmembrane glycoprotein [Source:HGNC Symbol;Acc:HGNC:12762]	-
ENSG00000204991	A2028_CDDP	355.349	0.403598	0.00267597	0.0206189	SPIRE2	16	89818179	89871319	+	7975	protein_coding	spire type actin nucleation factor 2 [Source:HGNC Symbol;Acc:HGNC:30623]	-
ENSG00000172340	A2029_CDDP	665.256	-0.360936	0.00267902	0.0206284	SUCLG2	3	67360460	67654614	-	3090	protein_coding	succinate-CoA ligase GDP-forming beta subunit [Source:HGNC Symbol;Acc:HGNC:11450]	-
ENSG00000109062	A2030_CDDP	723.039	0.301309	0.00268797	0.0206834	SLC9A3R1	17	74748652	74769353	+	2315	protein_coding	SLC9A3 regulator 1 [Source:HGNC Symbol;Acc:HGNC:11075]	-
ENSG00000166938	A2031_CDDP	1500.69	-0.266253	0.00270148	0.0207733	DIS3L	15	66293217	66333898	+	5436	protein_coding	DIS3 like exosome 3'-5' exoribonuclease [Source:HGNC Symbol;Acc:HGNC:28698]	-
ENSG00000147162	A2032_CDDP	5105.04	-0.203522	0.00271256	0.0208445	OGT	X	71533083	71575897	+	9812	protein_coding	O-linked N-acetylglucosamine (GlcNAc) transferase [Source:HGNC Symbol;Acc:HGNC:8127]	-
ENSG00000167105	A2033_CDDP	170.644	0.536325	0.00272255	0.0209071	TMEM92	17	50271406	50281485	+	3101	protein_coding	transmembrane protein 92 [Source:HGNC Symbol;Acc:HGNC:26579]	-
ENSG00000138180	A2034_CDDP	3752.66	-0.200657	0.00272689	0.0209263	CEP55	10	93496632	93529092	+	3271	protein_coding	centrosomal protein 55 [Source:HGNC Symbol;Acc:HGNC:1161]	-
ENSG00000149658	A2035_CDDP	1837.67	-0.236382	0.00273364	0.020964	YTHDF1	20	63195429	63216234	-	3301	protein_coding	YTH N6-methyladenosine RNA binding protein 1 [Source:HGNC Symbol;Acc:HGNC:15867]	-
ENSG00000134590	A2036_CDDP	972.341	0.289462	0.00274543	0.0210403	RTL8C	X	135032366	135033546	+	1181	protein_coding	retrotransposon Gag like 8C [Source:HGNC Symbol;Acc:HGNC:2569]	-
ENSG00000149187	A2037_CDDP	4123.2	-0.200798	0.00275611	0.0210991	CELF1	11	47465933	47565569	-	10452	protein_coding	CUGBP Elav-like family member 1 [Source:HGNC Symbol;Acc:HGNC:2549]	-
ENSG00000127081	A2038_CDDP	217.954	-0.598748	0.00275681	0.0210991	ZNF484	9	92845031	92878038	-	4031	protein_coding	zinc finger protein 484 [Source:HGNC Symbol;Acc:HGNC:23385]	zf-C2H2
ENSG00000069956	A2039_CDDP	2403.06	-0.246941	0.00275948	0.0211054	MAPK6	15	51952106	52067372	+	6388	protein_coding	mitogen-activated protein kinase 6 [Source:HGNC Symbol;Acc:HGNC:6879]	-
ENSG00000164611	A2040_CDDP	1670.48	-0.269951	0.00277233	0.0211894	PTTG1	5	160421822	160428744	+	2013	protein_coding	pituitary tumor-transforming 1 [Source:HGNC Symbol;Acc:HGNC:9690]	-
ENSG00000114125	A2041_CDDP	1007.04	0.271674	0.00278037	0.0212367	RNF7	3	141738204	141747560	+	3147	protein_coding	ring finger protein 7 [Source:HGNC Symbol;Acc:HGNC:10070]	-
ENSG00000153201	A2042_CDDP	4347.81	-0.220933	0.00279899	0.0213646	RANBP2	2	108719481	108785811	+	12302	protein_coding	RAN binding protein 2 [Source:HGNC Symbol;Acc:HGNC:9848]	-
ENSG00000164815	A2043_CDDP	646.449	-0.343664	0.00281047	0.0214288	ORC5	7	104126341	104208047	-	3724	protein_coding	origin recognition complex subunit 5 [Source:HGNC Symbol;Acc:HGNC:8491]	-
ENSG00000113013	A2044_CDDP	8936.98	-0.182929	0.00281116	0.0214288	HSPA9	5	138553756	138575724	-	8254	protein_coding	heat shock protein family A (Hsp70) member 9 [Source:HGNC Symbol;Acc:HGNC:5244]	-
ENSG00000186660	A2045_CDDP	2660.92	-0.23175	0.00281485	0.0214425	ZFP91	11	58579111	58621042	+	5220	protein_coding	ZFP91 zinc finger protein [Source:HGNC Symbol;Acc:HGNC:14983]	zf-C2H2
ENSG00000179091	A2046_CDDP	3983.47	0.204111	0.00283106	0.0215516	CYC1	8	144095027	144097525	+	1975	protein_coding	cytochrome c1 [Source:HGNC Symbol;Acc:HGNC:2579]	-
ENSG00000170540	A2047_CDDP	3921.07	-0.233427	0.00283368	0.0215572	ARL6IP1	16	18791667	18801678	-	3666	protein_coding	ADP ribosylation factor like GTPase 6 interacting protein 1 [Source:HGNC Symbol;Acc:HGNC:697]	-
ENSG00000107819	A2048_CDDP	1217.04	0.270509	0.00283989	0.0215826	SFXN3	10	101031234	101041244	+	4631	protein_coding	sideroflexin 3 [Source:HGNC Symbol;Acc:HGNC:16087]	-
ENSG00000167085	A2049_CDDP	2979.3	0.235562	0.00284134	0.0215826	PHB	17	49404049	49414905	-	3838	protein_coding	prohibitin [Source:HGNC Symbol;Acc:HGNC:8912]	-
ENSG00000099800	A2050_CDDP	1236.67	0.283936	0.00284355	0.0215826	TIMM13	19	2425624	2427894	-	1973	protein_coding	translocase of inner mitochondrial membrane 13 [Source:HGNC Symbol;Acc:HGNC:11816]	-
ENSG00000161800	A2051_CDDP	2518.16	-0.231041	0.0028446	0.0215826	RACGAP1	12	49976923	50033136	-	4487	protein_coding	Rac GTPase activating protein 1 [Source:HGNC Symbol;Acc:HGNC:9804]	-
ENSG00000011132	A2052_CDDP	320.942	0.412846	0.0028629	0.0217004	APBA3	19	3750819	3761699	-	5556	protein_coding	amyloid beta precursor protein binding family A member 3 [Source:HGNC Symbol;Acc:HGNC:580]	-
ENSG00000115761	A2053_CDDP	1236.22	-0.269788	0.00286394	0.0217004	NOL10	2	10570766	10689987	-	3824	protein_coding	nucleolar protein 10 [Source:HGNC Symbol;Acc:HGNC:25862]	-
ENSG00000132356	A2054_CDDP	1402.19	-0.271932	0.00287549	0.0217665	PRKAA1	5	40759379	40798374	-	6563	protein_coding	protein kinase AMP-activated catalytic subunit alpha 1 [Source:HGNC Symbol;Acc:HGNC:9376]	-
ENSG00000229644	A2055_CDDP	455.291	-0.430504	0.00287977	0.0217665	NAMPTP1	10	36521721	36524234	-	2514	processed_pseudogene	nicotinamide phosphoribosyltransferase pseudogene 1 [Source:HGNC Symbol;Acc:HGNC:17633]	-
ENSG00000127419	A2056_CDDP	199.087	0.508453	0.00288002	0.0217665	TMEM175	4	932387	958656	+	3623	protein_coding	transmembrane protein 175 [Source:HGNC Symbol;Acc:HGNC:28709]	-
ENSG00000109332	A2057_CDDP	3666.18	-0.195661	0.0028803	0.0217665	UBE2D3	4	102794383	102868896	-	10069	protein_coding	ubiquitin conjugating enzyme E2 D3 [Source:HGNC Symbol;Acc:HGNC:12476]	-
ENSG00000173674	A2058_CDDP	2093.8	-0.24631	0.00288618	0.0217965	EIF1AX	X	20124518	20141844	-	4427	protein_coding	eukaryotic translation initiation factor 1A X-linked [Source:HGNC Symbol;Acc:HGNC:3250]	-
ENSG00000072506	A2059_CDDP	1558.21	0.318664	0.00289487	0.0218397	HSD17B10	X	53431258	53434373	-	1115	protein_coding	hydroxysteroid 17-beta dehydrogenase 10 [Source:HGNC Symbol;Acc:HGNC:4800]	-
ENSG00000211584	A2060_CDDP	835.041	0.308607	0.00289573	0.0218397	SLC48A1	12	47753916	47782753	+	4921	protein_coding	solute carrier family 48 member 1 [Source:HGNC Symbol;Acc:HGNC:26035]	-
ENSG00000261786	A2061_CDDP	3043.61	-0.217576	0.00290927	0.0219273	AC006058.1	3	44117299	44122365	+	5067	lincRNA	novel transcript	-
ENSG00000122482	A2062_CDDP	810.274	-0.322974	0.00292279	0.0220054	ZNF644	1	90915298	91022272	-	7604	protein_coding	zinc finger protein 644 [Source:HGNC Symbol;Acc:HGNC:29222]	-
ENSG00000146263	A2063_CDDP	703.103	-0.345913	0.00292349	0.0220054	MMS22L	6	97142161	97283217	-	21793	protein_coding	MMS22 like, DNA repair protein [Source:HGNC Symbol;Acc:HGNC:21475]	-
ENSG00000124571	A2064_CDDP	1879.58	-0.233929	0.00292856	0.022029	XPO5	6	43522330	43576075	-	8522	protein_coding	exportin 5 [Source:HGNC Symbol;Acc:HGNC:17675]	-
ENSG00000148334	A2065_CDDP	1982.26	0.219071	0.00293982	0.0220991	PTGES2	9	128120693	128128462	-	3039	protein_coding	prostaglandin E synthase 2 [Source:HGNC Symbol;Acc:HGNC:17822]	-
ENSG00000167792	A2066_CDDP	2373.39	0.263994	0.00294479	0.0221218	NDUFV1	11	67605653	67612554	+	5057	protein_coding	NADH:ubiquinone oxidoreductase core subunit V1 [Source:HGNC Symbol;Acc:HGNC:7716]	-
ENSG00000109099	A2067_CDDP	2015.31	-0.22743	0.00295651	0.0221952	PMP22	17	15229777	15265357	-	3222	protein_coding	peripheral myelin protein 22 [Source:HGNC Symbol;Acc:HGNC:9118]	-
ENSG00000220472	A2068_CDDP	165.791	-0.729225	0.00296647	0.0222554	AL139095.2	6	7338839	7339568	-	730	processed_pseudogene	ribosomal protein S3 (RPS3) pseudogene	-
ENSG00000176978	A2069_CDDP	1590.06	0.290763	0.00297569	0.0223099	DPP7	9	137110542	137115177	-	2820	protein_coding	dipeptidyl peptidase 7 [Source:HGNC Symbol;Acc:HGNC:14892]	-
ENSG00000067840	A2070_CDDP	116.364	0.652445	0.00297776	0.0223107	PDZD4	X	153802166	153830565	-	4341	protein_coding	PDZ domain containing 4 [Source:HGNC Symbol;Acc:HGNC:21167]	-
ENSG00000160753	A2071_CDDP	1178.78	0.258287	0.00298874	0.0223783	RUSC1	1	155320896	155331114	+	5427	protein_coding	RUN and SH3 domain containing 1 [Source:HGNC Symbol;Acc:HGNC:17153]	-
ENSG00000067167	A2072_CDDP	2806.69	-0.20819	0.00299362	0.0224001	TRAM1	8	70573442	70608387	-	3878	protein_coding	translocation associated membrane protein 1 [Source:HGNC Symbol;Acc:HGNC:20568]	-
ENSG00000125844	A2073_CDDP	4911.32	0.210699	0.00299808	0.0224187	RRBP1	20	17613678	17682295	-	6980	protein_coding	ribosome binding protein 1 [Source:HGNC Symbol;Acc:HGNC:10448]	-
ENSG00000093010	A2074_CDDP	1337.34	0.248898	0.00300593	0.0224627	COMT	22	19941607	19969975	+	5195	protein_coding	catechol-O-methyltransferase [Source:HGNC Symbol;Acc:HGNC:2228]	-
ENSG00000121058	A2075_CDDP	822.307	-0.316842	0.00301556	0.0225096	COIL	17	56938187	56961054	-	3030	protein_coding	coilin [Source:HGNC Symbol;Acc:HGNC:2184]	-
ENSG00000128274	A2076_CDDP	193.401	0.509886	0.00301616	0.0225096	A4GALT	22	42692112	42721298	-	3407	protein_coding	alpha 1,4-galactosyltransferase (P blood group) [Source:HGNC Symbol;Acc:HGNC:18149]	-
ENSG00000078902	A2077_CDDP	1017.14	0.269952	0.00303863	0.0226624	TOLLIP	11	1274371	1309654	-	5983	protein_coding	toll interacting protein [Source:HGNC Symbol;Acc:HGNC:16476]	-
ENSG00000164164	A2078_CDDP	1805.12	-0.243291	0.00304522	0.0226967	OTUD4	4	145110838	145180161	-	9085	protein_coding	OTU deubiquitinase 4 [Source:HGNC Symbol;Acc:HGNC:24949]	-
ENSG00000158864	A2079_CDDP	1293.49	0.24723	0.00305436	0.02275	NDUFS2	1	161197104	161214395	+	3658	protein_coding	NADH:ubiquinone oxidoreductase core subunit S2 [Source:HGNC Symbol;Acc:HGNC:7708]	-
ENSG00000121741	A2080_CDDP	1368.2	-0.269874	0.00305854	0.0227663	ZMYM2	13	19958670	20091829	+	13618	protein_coding	zinc finger MYM-type containing 2 [Source:HGNC Symbol;Acc:HGNC:12989]	-
ENSG00000030582	A2081_CDDP	2565	0.213484	0.00307981	0.0229096	GRN	17	44345086	44353102	+	3680	protein_coding	granulin precursor [Source:HGNC Symbol;Acc:HGNC:4601]	-
ENSG00000132740	A2082_CDDP	437.118	0.357992	0.00308368	0.0229234	IGHMBP2	11	68903842	68940602	+	6465	protein_coding	immunoglobulin mu DNA binding protein 2 [Source:HGNC Symbol;Acc:HGNC:5542]	-
ENSG00000213859	A2083_CDDP	65.5717	0.789891	0.00308605	0.0229261	KCTD11	17	7351889	7354944	+	3056	protein_coding	potassium channel tetramerization domain containing 11 [Source:HGNC Symbol;Acc:HGNC:21302]	-
ENSG00000118217	A2084_CDDP	810.179	-0.330865	0.00313387	0.0232569	ATF6	1	161766294	161964070	+	7890	protein_coding	activating transcription factor 6 [Source:HGNC Symbol;Acc:HGNC:791]	TF_bZIP
ENSG00000265681	A2085_CDDP	348.185	0.445535	0.00313516	0.0232569	RPL17	18	49488453	49492523	-	2466	protein_coding	ribosomal protein L17 [Source:HGNC Symbol;Acc:HGNC:10307]	-
ENSG00000150403	A2086_CDDP	1485.46	-0.252724	0.0031372	0.0232569	TMCO3	13	113490995	113554590	+	10407	protein_coding	transmembrane and coiled-coil domains 3 [Source:HGNC Symbol;Acc:HGNC:20329]	-
ENSG00000116903	A2087_CDDP	686.462	-0.357194	0.00313875	0.0232569	EXOC8	1	231332753	231337852	-	5100	protein_coding	exocyst complex component 8 [Source:HGNC Symbol;Acc:HGNC:24659]	-
ENSG00000102024	A2088_CDDP	4364.49	-0.204465	0.00315448	0.0233583	PLS3	X	115561174	115650861	+	4099	protein_coding	plastin 3 [Source:HGNC Symbol;Acc:HGNC:9091]	-
ENSG00000112699	A2089_CDDP	237.914	-0.527659	0.00316943	0.0234538	GMDS	6	1623806	2245692	-	4304	protein_coding	GDP-mannose 4,6-dehydratase [Source:HGNC Symbol;Acc:HGNC:4369]	-
ENSG00000203760	A2090_CDDP	330.125	0.460284	0.00318484	0.0235525	CENPW	6	126340174	126348875	+	795	protein_coding	centromere protein W [Source:HGNC Symbol;Acc:HGNC:21488]	-
ENSG00000141968	A2091_CDDP	330.276	0.398026	0.00318883	0.0235668	VAV1	19	6772714	6857366	+	4305	protein_coding	vav guanine nucleotide exchange factor 1 [Source:HGNC Symbol;Acc:HGNC:12657]	-
ENSG00000133069	A2092_CDDP	310.399	0.433702	0.00319105	0.0235679	TMCC2	1	205228176	205285632	+	5592	protein_coding	transmembrane and coiled-coil domain family 2 [Source:HGNC Symbol;Acc:HGNC:24239]	-
ENSG00000099899	A2093_CDDP	598.879	0.345353	0.00320149	0.0236296	TRMT2A	22	20111866	20117392	-	3963	protein_coding	tRNA methyltransferase 2 homolog A [Source:HGNC Symbol;Acc:HGNC:24974]	-
ENSG00000118816	A2094_CDDP	2037.39	-0.242952	0.00320605	0.0236349	CCNI	4	77047158	77076005	-	3741	protein_coding	cyclin I [Source:HGNC Symbol;Acc:HGNC:1595]	-
ENSG00000102871	A2095_CDDP	504.808	0.382501	0.00320634	0.0236349	TRADD	16	67154180	67160298	-	2567	protein_coding	TNFRSF1A associated via death domain [Source:HGNC Symbol;Acc:HGNC:12030]	-
ENSG00000177463	A2096_CDDP	1590.13	-0.25299	0.00321058	0.0236508	NR2C2	3	14947584	15053600	+	11821	protein_coding	nuclear receptor subfamily 2 group C member 2 [Source:HGNC Symbol;Acc:HGNC:7972]	RXR-like
ENSG00000140718	A2097_CDDP	711.502	-0.337095	0.00322854	0.0237552	FTO	16	53701692	54158512	+	21379	protein_coding	FTO, alpha-ketoglutarate dependent dioxygenase [Source:HGNC Symbol;Acc:HGNC:24678]	-
ENSG00000184281	A2098_CDDP	782.138	0.310276	0.00322893	0.0237552	TSSC4	11	2400488	2403878	+	2659	protein_coding	tumor suppressing subtransferable candidate 4 [Source:HGNC Symbol;Acc:HGNC:12386]	-
ENSG00000113575	A2099_CDDP	2019.42	-0.251002	0.00323791	0.0237982	PPP2CA	5	134194334	134226142	-	5661	protein_coding	protein phosphatase 2 catalytic subunit alpha [Source:HGNC Symbol;Acc:HGNC:9299]	-
ENSG00000186153	A2100_CDDP	169.445	-0.621599	0.00323894	0.0237982	WWOX	16	78099413	79212667	+	4886	protein_coding	WW domain containing oxidoreductase [Source:HGNC Symbol;Acc:HGNC:12799]	-
ENSG00000113108	A2101_CDDP	60.9018	0.815122	0.00326064	0.0239394	APBB3	5	140558268	140564781	-	3660	protein_coding	amyloid beta precursor protein binding family B member 3 [Source:HGNC Symbol;Acc:HGNC:20708]	-
ENSG00000196591	A2102_CDDP	2082.21	-0.230289	0.00326236	0.0239394	HDAC2	6	113933028	114011308	-	15461	protein_coding	histone deacetylase 2 [Source:HGNC Symbol;Acc:HGNC:4853]	-
ENSG00000215041	A2103_CDDP	620.355	0.322715	0.0032692	0.0239741	NEURL4	17	7315628	7329393	-	6170	protein_coding	neuralized E3 ubiquitin protein ligase 4 [Source:HGNC Symbol;Acc:HGNC:34410]	-
ENSG00000161618	A2104_CDDP	441.956	0.369292	0.00327597	0.0240083	ALDH16A1	19	49453169	49471048	+	4643	protein_coding	aldehyde dehydrogenase 16 family member A1 [Source:HGNC Symbol;Acc:HGNC:28114]	-
ENSG00000185201	A2105_CDDP	658.844	0.38827	0.00327928	0.0240171	IFITM2	11	307631	315272	+	1543	protein_coding	interferon induced transmembrane protein 2 [Source:HGNC Symbol;Acc:HGNC:5413]	-
ENSG00000136897	A2106_CDDP	512.477	-0.402592	0.00328244	0.0240248	MRPL50	9	101387633	101398614	-	3332	protein_coding	mitochondrial ribosomal protein L50 [Source:HGNC Symbol;Acc:HGNC:16654]	-
ENSG00000131899	A2107_CDDP	838.145	0.293608	0.00328968	0.0240624	LLGL1	17	18225587	18244875	+	6638	protein_coding	LLGL1, scribble cell polarity complex component [Source:HGNC Symbol;Acc:HGNC:6628]	-
ENSG00000104998	A2108_CDDP	346.803	0.391849	0.0033021	0.024128	IL27RA	19	14031748	14053216	+	2962	protein_coding	interleukin 27 receptor subunit alpha [Source:HGNC Symbol;Acc:HGNC:17290]	-
ENSG00000122863	A2109_CDDP	434.598	0.384218	0.00330289	0.024128	CHST3	10	71964365	72013564	+	6970	protein_coding	carbohydrate sulfotransferase 3 [Source:HGNC Symbol;Acc:HGNC:1971]	-
ENSG00000198794	A2110_CDDP	327.394	0.400683	0.00330671	0.024133	SCAMP5	15	74957219	75021496	+	4873	protein_coding	secretory carrier membrane protein 5 [Source:HGNC Symbol;Acc:HGNC:30386]	-
ENSG00000144848	A2111_CDDP	1922.78	-0.232708	0.00330935	0.024133	ATG3	3	112532509	112562046	-	6111	protein_coding	autophagy related 3 [Source:HGNC Symbol;Acc:HGNC:20962]	-
ENSG00000184164	A2112_CDDP	627.061	0.376435	0.00330992	0.024133	CRELD2	22	49918167	49927540	+	5165	protein_coding	cysteine rich with EGF like domains 2 [Source:HGNC Symbol;Acc:HGNC:28150]	-
ENSG00000104899	A2113_CDDP	119.08	0.623459	0.00331251	0.0241364	AMH	19	2249309	2252073	+	2587	protein_coding	anti-Mullerian hormone [Source:HGNC Symbol;Acc:HGNC:464]	-
ENSG00000240356	A2114_CDDP	171.116	0.537577	0.00331699	0.0241536	RPL23AP7	2	113610502	113627090	-	2128	transcribed_processed_pseudogene	ribosomal protein L23a pseudogene 7 [Source:HGNC Symbol;Acc:HGNC:17336]	-
ENSG00000107771	A2115_CDDP	1072.87	-0.272874	0.00335868	0.0244373	CCSER2	10	84328558	84518521	+	8452	protein_coding	coiled-coil serine rich protein 2 [Source:HGNC Symbol;Acc:HGNC:29197]	-
ENSG00000099308	A2116_CDDP	203.879	0.511252	0.00336024	0.0244373	MAST3	19	18097793	18151692	+	6772	protein_coding	microtubule associated serine/threonine kinase 3 [Source:HGNC Symbol;Acc:HGNC:19036]	-
ENSG00000197056	A2117_CDDP	736.154	-0.334256	0.00336796	0.0244778	ZMYM1	1	35032172	35115859	+	5220	protein_coding	zinc finger MYM-type containing 1 [Source:HGNC Symbol;Acc:HGNC:26253]	-
ENSG00000103197	A2118_CDDP	1034.01	0.272837	0.0033768	0.0245122	TSC2	16	2047465	2089487	+	19626	protein_coding	TSC complex subunit 2 [Source:HGNC Symbol;Acc:HGNC:12363]	-
ENSG00000188725	A2119_CDDP	912.743	-0.303358	0.00337699	0.0245122	SMIM15	5	61157709	61162474	-	2889	protein_coding	small integral membrane protein 15 [Source:HGNC Symbol;Acc:HGNC:33861]	-
ENSG00000123983	A2120_CDDP	2408.35	-0.219709	0.00338148	0.0245292	ACSL3	2	222860934	222944639	+	7240	protein_coding	acyl-CoA synthetase long chain family member 3 [Source:HGNC Symbol;Acc:HGNC:3570]	-
ENSG00000105612	A2121_CDDP	540.477	0.369589	0.00340473	0.0246821	DNASE2	19	12875211	12881468	-	2389	protein_coding	deoxyribonuclease 2, lysosomal [Source:HGNC Symbol;Acc:HGNC:2960]	-
ENSG00000249859	A2122_CDDP	297.245	0.476468	0.0034354	0.0248886	PVT1	8	127794533	128101253	+	5493	lincRNA	Pvt1 oncogene [Source:HGNC Symbol;Acc:HGNC:9709]	-
ENSG00000198356	A2123_CDDP	1416.46	0.279855	0.00345699	0.0250291	ASNA1	19	12737139	12748323	+	1652	protein_coding	arsA arsenite transporter, ATP-binding, homolog 1 (bacterial) [Source:HGNC Symbol;Acc:HGNC:752]	-
ENSG00000271533	A2124_CDDP	150.281	-0.654619	0.003469	0.0251002	Z83843.1	X	74209976	74213660	-	3685	sense_intronic	novel transcript, sense intronic FTX	-
ENSG00000103034	A2125_CDDP	167.049	0.543238	0.00348371	0.0251906	NDRG4	16	58462846	58513628	+	9647	protein_coding	NDRG family member 4 [Source:HGNC Symbol;Acc:HGNC:14466]	-
ENSG00000066027	A2126_CDDP	971.71	-0.302743	0.00348726	0.0252002	PPP2R5A	1	212285537	212361863	+	3825	protein_coding	protein phosphatase 2 regulatory subunit B'alpha [Source:HGNC Symbol;Acc:HGNC:9309]	-
ENSG00000082996	A2127_CDDP	833.058	-0.308672	0.00349164	0.0252159	RNF13	3	149812708	149962139	+	3635	protein_coding	ring finger protein 13 [Source:HGNC Symbol;Acc:HGNC:10057]	-
ENSG00000126070	A2128_CDDP	769.591	-0.341556	0.00351022	0.0253341	AGO3	1	35930718	36072500	+	21157	protein_coding	argonaute 3, RISC catalytic component [Source:HGNC Symbol;Acc:HGNC:18421]	-
ENSG00000198938	A2129_CDDP	87250.9	-0.173991	0.00351312	0.025339	MT-CO3	MT	9207	9990	+	784	protein_coding	mitochondrially encoded cytochrome c oxidase III [Source:HGNC Symbol;Acc:HGNC:7422]	-
ENSG00000101974	A2130_CDDP	899.531	-0.308603	0.00353993	0.0255161	ATP11C	X	139726346	139945276	-	7407	protein_coding	ATPase phospholipid transporting 11C [Source:HGNC Symbol;Acc:HGNC:13554]	-
ENSG00000167671	A2131_CDDP	999.941	0.270155	0.00354774	0.0255516	UBXN6	19	4444999	4457822	-	5275	protein_coding	UBX domain protein 6 [Source:HGNC Symbol;Acc:HGNC:14928]	-
ENSG00000175782	A2132_CDDP	355.355	0.386432	0.00354933	0.0255516	SLC35E3	12	68746106	68793964	+	19501	protein_coding	solute carrier family 35 member E3 [Source:HGNC Symbol;Acc:HGNC:20864]	-
ENSG00000101654	A2133_CDDP	898.946	-0.304924	0.00356008	0.0256128	RNMT	18	13726660	13764558	+	6982	protein_coding	RNA guanine-7 methyltransferase [Source:HGNC Symbol;Acc:HGNC:10075]	-
ENSG00000153879	A2134_CDDP	1373	-0.261474	0.00357001	0.0256657	CEBPG	19	33373330	33382686	+	4411	protein_coding	CCAAT enhancer binding protein gamma [Source:HGNC Symbol;Acc:HGNC:1837]	C/EBP
ENSG00000124788	A2135_CDDP	394.867	-0.42617	0.00357193	0.0256657	ATXN1	6	16299112	16761491	-	17812	protein_coding	ataxin 1 [Source:HGNC Symbol;Acc:HGNC:10548]	-
ENSG00000007541	A2136_CDDP	217.427	0.473197	0.00357897	0.0257001	PIGQ	16	566995	584136	+	7904	protein_coding	phosphatidylinositol glycan anchor biosynthesis class Q [Source:HGNC Symbol;Acc:HGNC:14135]	-
ENSG00000174851	A2137_CDDP	1163.93	0.289546	0.00358916	0.025757	YIF1A	11	66284580	66289170	-	2370	protein_coding	Yip1 interacting factor homolog A, membrane trafficking protein [Source:HGNC Symbol;Acc:HGNC:16688]	-
ENSG00000104833	A2138_CDDP	96.6439	0.679651	0.00359213	0.0257621	TUBB4A	19	6494319	6502848	-	3466	protein_coding	tubulin beta 4A class IVa [Source:HGNC Symbol;Acc:HGNC:20774]	-
ENSG00000167615	A2139_CDDP	3077.92	0.236481	0.00360787	0.0258469	LENG8	19	54448887	54462037	+	6469	protein_coding	leukocyte receptor cluster member 8 [Source:HGNC Symbol;Acc:HGNC:15500]	-
ENSG00000139146	A2140_CDDP	1766.64	-0.241248	0.0036085	0.0258469	SINHCAF	12	31280584	31327058	-	5748	protein_coding	SIN3-HDAC complex associated factor [Source:HGNC Symbol;Acc:HGNC:30702]	-
ENSG00000164323	A2141_CDDP	1217.51	-0.280311	0.00361853	0.0259025	CFAP97	4	185159665	185209504	-	7192	protein_coding	cilia and flagella associated protein 97 [Source:HGNC Symbol;Acc:HGNC:29276]	-
ENSG00000160551	A2142_CDDP	4521.9	-0.237856	0.00362166	0.0259086	TAOK1	17	29390464	29551904	+	16980	protein_coding	TAO kinase 1 [Source:HGNC Symbol;Acc:HGNC:29259]	-
ENSG00000132780	A2143_CDDP	4569.28	-0.200173	0.00362614	0.0259152	NASP	1	45583846	45618904	+	8304	protein_coding	nuclear autoantigenic sperm protein [Source:HGNC Symbol;Acc:HGNC:7644]	-
ENSG00000091039	A2144_CDDP	1909.25	-0.246306	0.00362713	0.0259152	OSBPL8	12	76351797	76559809	-	9198	protein_coding	oxysterol binding protein like 8 [Source:HGNC Symbol;Acc:HGNC:16396]	-
ENSG00000177485	A2145_CDDP	806.401	-0.317064	0.0036387	0.0259655	ZBTB33	X	120250752	120258398	+	5313	protein_coding	zinc finger and BTB domain containing 33 [Source:HGNC Symbol;Acc:HGNC:16682]	-
ENSG00000221914	A2146_CDDP	1247.85	-0.272804	0.00363873	0.0259655	PPP2R2A	8	26291491	26372680	+	7865	protein_coding	protein phosphatase 2 regulatory subunit Balpha [Source:HGNC Symbol;Acc:HGNC:9304]	-
ENSG00000215114	A2147_CDDP	591.026	-0.394691	0.00364612	0.026002	UBXN2B	8	58411264	58451501	+	5390	protein_coding	UBX domain protein 2B [Source:HGNC Symbol;Acc:HGNC:27035]	-
ENSG00000175573	A2148_CDDP	1661.01	0.233142	0.00365559	0.0260532	C11orf68	11	65916808	65919117	-	1761	protein_coding	chromosome 11 open reading frame 68 [Source:HGNC Symbol;Acc:HGNC:28801]	-
ENSG00000171988	A2149_CDDP	1595.03	-0.252322	0.00366369	0.0260946	JMJD1C	10	63167221	63521850	-	11066	protein_coding	jumonji domain containing 1C [Source:HGNC Symbol;Acc:HGNC:12313]	-
ENSG00000105258	A2150_CDDP	255.453	0.495839	0.00367581	0.0261646	POLR2I	19	36113710	36115346	-	1269	protein_coding	RNA polymerase II subunit I [Source:HGNC Symbol;Acc:HGNC:9196]	-
ENSG00000053254	A2151_CDDP	120.396	-0.741371	0.00371496	0.0264268	FOXN3	14	89124871	89619149	-	11033	protein_coding	forkhead box N3 [Source:HGNC Symbol;Acc:HGNC:1928]	Fork
ENSG00000148798	A2152_CDDP	2270.38	0.231197	0.00371977	0.0264302	INA	10	103277163	103290351	+	3231	protein_coding	internexin neuronal intermediate filament protein alpha [Source:HGNC Symbol;Acc:HGNC:6057]	-
ENSG00000111802	A2153_CDDP	1086.83	-0.268423	0.00372008	0.0264302	TDP2	6	24649977	24667033	-	3082	protein_coding	tyrosyl-DNA phosphodiesterase 2 [Source:HGNC Symbol;Acc:HGNC:17768]	-
ENSG00000123268	A2154_CDDP	443.16	-0.396548	0.00374824	0.0266137	ATF1	12	50763710	50821122	+	2790	protein_coding	activating transcription factor 1 [Source:HGNC Symbol;Acc:HGNC:783]	TF_bZIP
ENSG00000112851	A2155_CDDP	5570.93	-0.207501	0.00375607	0.0266527	ERBIN	5	65926475	66082549	+	10216	protein_coding	erbb2 interacting protein [Source:HGNC Symbol;Acc:HGNC:15842]	-
ENSG00000137124	A2156_CDDP	1401.19	0.235694	0.00377962	0.0267908	ALDH1B1	9	38392664	38398661	+	3155	protein_coding	aldehyde dehydrogenase 1 family member B1 [Source:HGNC Symbol;Acc:HGNC:407]	-
ENSG00000118482	A2157_CDDP	1187.46	-0.290138	0.00378024	0.0267908	PHF3	6	63635820	63779336	+	10378	protein_coding	PHD finger protein 3 [Source:HGNC Symbol;Acc:HGNC:8921]	-
ENSG00000100522	A2158_CDDP	1347.74	-0.264909	0.00381635	0.0270299	GNPNAT1	14	52775194	52791668	-	4009	protein_coding	glucosamine-phosphate N-acetyltransferase 1 [Source:HGNC Symbol;Acc:HGNC:19980]	-
ENSG00000108179	A2159_CDDP	10180.7	0.182001	0.00383107	0.0271173	PPIF	10	79347469	79355337	+	2674	protein_coding	peptidylprolyl isomerase F [Source:HGNC Symbol;Acc:HGNC:9259]	-
ENSG00000107614	A2160_CDDP	125.498	-0.719553	0.00385764	0.0272884	TRDMT1	10	17142254	17202054	-	10535	protein_coding	tRNA aspartic acid methyltransferase 1 [Source:HGNC Symbol;Acc:HGNC:2977]	-
ENSG00000138071	A2161_CDDP	9128.17	-0.167385	0.00386974	0.027357	ACTR2	2	65227753	65271253	+	4347	protein_coding	ARP2 actin related protein 2 homolog [Source:HGNC Symbol;Acc:HGNC:169]	-
ENSG00000170043	A2162_CDDP	769.686	0.293522	0.00388073	0.0274177	TRAPPC1	17	7930345	7932123	-	1171	protein_coding	trafficking protein particle complex 1 [Source:HGNC Symbol;Acc:HGNC:19894]	-
ENSG00000088833	A2163_CDDP	3332.81	0.213215	0.00388395	0.0274235	NSFL1C	20	1442162	1473842	-	6531	protein_coding	NSFL1 cofactor [Source:HGNC Symbol;Acc:HGNC:15912]	-
ENSG00000189077	A2164_CDDP	323.062	0.40509	0.00389062	0.0274456	TMEM120A	7	75986837	75994659	-	1997	protein_coding	transmembrane protein 120A [Source:HGNC Symbol;Acc:HGNC:21697]	-
ENSG00000075618	A2165_CDDP	8203.44	0.190026	0.0038919	0.0274456	FSCN1	7	5592823	5606655	+	3692	protein_coding	fascin actin-bundling protein 1 [Source:HGNC Symbol;Acc:HGNC:11148]	-
ENSG00000178026	A2166_CDDP	42.9852	0.939549	0.00391843	0.0276156	LRRC75B	22	24585620	24593208	-	3422	protein_coding	leucine rich repeat containing 75B [Source:HGNC Symbol;Acc:HGNC:33155]	-
ENSG00000115816	A2167_CDDP	1416.77	-0.25532	0.00392646	0.0276551	CEBPZ	2	37201612	37231713	-	3629	protein_coding	CCAAT enhancer binding protein zeta [Source:HGNC Symbol;Acc:HGNC:24218]	Others
ENSG00000143442	A2168_CDDP	1196.83	-0.262134	0.00393132	0.0276722	POGZ	1	151402724	151459465	-	10272	protein_coding	pogo transposable element derived with ZNF domain [Source:HGNC Symbol;Acc:HGNC:18801]	-
ENSG00000126003	A2169_CDDP	1071.4	-0.284615	0.00393408	0.0276746	PLAGL2	20	32192503	32207791	-	5705	protein_coding	PLAG1 like zinc finger 2 [Source:HGNC Symbol;Acc:HGNC:9047]	zf-C2H2
ENSG00000177888	A2170_CDDP	548.915	-0.374416	0.00393705	0.0276765	ZBTB41	1	197153680	197200542	-	8562	protein_coding	zinc finger and BTB domain containing 41 [Source:HGNC Symbol;Acc:HGNC:24819]	ZBTB
ENSG00000164024	A2171_CDDP	1704.38	-0.262405	0.00393987	0.0276765	METAP1	4	98995620	99062813	+	4117	protein_coding	methionyl aminopeptidase 1 [Source:HGNC Symbol;Acc:HGNC:15789]	-
ENSG00000204386	A2172_CDDP	284.643	0.430155	0.00394164	0.0276765	NEU1	6	31857659	31862906	-	4822	protein_coding	neuraminidase 1 [Source:HGNC Symbol;Acc:HGNC:7758]	-
ENSG00000107872	A2173_CDDP	216.97	0.468388	0.00394409	0.0276767	FBXL15	10	102419189	102423136	+	2593	protein_coding	F-box and leucine rich repeat protein 15 [Source:HGNC Symbol;Acc:HGNC:28155]	-
ENSG00000167088	A2174_CDDP	1587.49	-0.282568	0.00394866	0.0276805	SNRPD1	18	21612267	21633524	+	4909	protein_coding	small nuclear ribonucleoprotein D1 polypeptide [Source:HGNC Symbol;Acc:HGNC:11158]	-
ENSG00000188566	A2175_CDDP	776.817	0.293414	0.00394951	0.0276805	NDOR1	9	137205685	137217009	+	2836	protein_coding	NADPH dependent diflavin oxidoreductase 1 [Source:HGNC Symbol;Acc:HGNC:29838]	-
ENSG00000140299	A2176_CDDP	1754.63	-0.235958	0.00398236	0.0278927	BNIP2	15	59659146	59689534	-	7969	protein_coding	BCL2 interacting protein 2 [Source:HGNC Symbol;Acc:HGNC:1083]	-
ENSG00000125656	A2177_CDDP	996.772	0.274363	0.00398467	0.0278927	CLPP	19	6361452	6368910	+	2278	protein_coding	caseinolytic mitochondrial matrix peptidase proteolytic subunit [Source:HGNC Symbol;Acc:HGNC:2084]	-
ENSG00000136819	A2178_CDDP	968.301	0.267335	0.00398749	0.0278953	C9orf78	9	129827290	129835863	-	5099	protein_coding	chromosome 9 open reading frame 78 [Source:HGNC Symbol;Acc:HGNC:24932]	-
ENSG00000156136	A2179_CDDP	546.823	-0.350111	0.00399202	0.0279098	DCK	4	70992538	71030914	+	3227	protein_coding	deoxycytidine kinase [Source:HGNC Symbol;Acc:HGNC:2704]	-
ENSG00000198836	A2180_CDDP	2105.69	-0.265684	0.00400698	0.0279973	OPA1	3	193593144	193697823	+	9052	protein_coding	OPA1, mitochondrial dynamin like GTPase [Source:HGNC Symbol;Acc:HGNC:8140]	-
ENSG00000116459	A2181_CDDP	3018.53	-0.211131	0.00401835	0.0280595	ATP5PB	1	111448864	111462773	+	3383	protein_coding	ATP synthase peripheral stalk-membrane subunit b [Source:HGNC Symbol;Acc:HGNC:840]	-
ENSG00000107560	A2182_CDDP	916.531	-0.303279	0.00403044	0.0281267	RAB11FIP2	10	118004916	118046603	-	6169	protein_coding	RAB11 family interacting protein 2 [Source:HGNC Symbol;Acc:HGNC:29152]	-
ENSG00000214253	A2183_CDDP	841.118	0.379736	0.0040644	0.0283464	FIS1	7	101239458	101252316	-	1795	protein_coding	fission, mitochondrial 1 [Source:HGNC Symbol;Acc:HGNC:21689]	-
ENSG00000166562	A2184_CDDP	484.661	0.373443	0.00408782	0.0284922	SEC11C	18	59139477	59158836	+	4511	protein_coding	SEC11 homolog C, signal peptidase complex subunit [Source:HGNC Symbol;Acc:HGNC:23400]	-
ENSG00000118503	A2185_CDDP	318.41	0.398113	0.00410913	0.0286232	TNFAIP3	6	137867188	137883312	+	5051	protein_coding	TNF alpha induced protein 3 [Source:HGNC Symbol;Acc:HGNC:11896]	-
ENSG00000162368	A2186_CDDP	2524.08	-0.214863	0.0041219	0.0286947	CMPK1	1	47333797	47378839	+	3844	protein_coding	cytidine/uridine monophosphate kinase 1 [Source:HGNC Symbol;Acc:HGNC:18170]	-
ENSG00000052723	A2187_CDDP	817.787	-0.306787	0.00415114	0.0288806	SIKE1	1	114769479	114780685	-	5894	protein_coding	suppressor of IKBKE 1 [Source:HGNC Symbol;Acc:HGNC:26119]	-
ENSG00000198324	A2188_CDDP	142.632	0.580766	0.00418033	0.029066	PHETA1	12	111360651	111369121	-	3361	protein_coding	PH domain containing endocytic trafficking adaptor 1 [Source:HGNC Symbol;Acc:HGNC:26509]	-
ENSG00000198815	A2189_CDDP	1946.12	-0.241766	0.00418921	0.0291099	FOXJ3	1	42176539	42335877	-	6893	protein_coding	forkhead box J3 [Source:HGNC Symbol;Acc:HGNC:29178]	Fork
ENSG00000164022	A2190_CDDP	965.71	-0.277009	0.00421011	0.0292373	AIMP1	4	106315544	106349226	+	3328	protein_coding	aminoacyl tRNA synthetase complex interacting multifunctional protein 1 [Source:HGNC Symbol;Acc:HGNC:10648]	-
ENSG00000154174	A2191_CDDP	3183.18	-0.200819	0.00422881	0.0293493	TOMM70	3	100363431	100401398	-	5387	protein_coding	translocase of outer mitochondrial membrane 70 [Source:HGNC Symbol;Acc:HGNC:11985]	-
ENSG00000157110	A2192_CDDP	1479.31	-0.262262	0.00423208	0.0293525	RBPMS	8	30384479	30572261	+	8931	protein_coding	RNA binding protein, mRNA processing factor [Source:HGNC Symbol;Acc:HGNC:19097]	-
ENSG00000143337	A2193_CDDP	1165.56	-0.276425	0.00423643	0.0293525	TOR1AIP1	1	179882042	179925000	+	9615	protein_coding	torsin 1A interacting protein 1 [Source:HGNC Symbol;Acc:HGNC:29456]	-
ENSG00000067829	A2194_CDDP	790.01	0.29724	0.00423701	0.0293525	IDH3G	X	153785766	153794523	-	2717	protein_coding	isocitrate dehydrogenase 3 (NAD(+)) gamma [Source:HGNC Symbol;Acc:HGNC:5386]	-
ENSG00000127666	A2195_CDDP	453.975	0.368913	0.00424051	0.0293589	TICAM1	19	4815932	4831704	-	2676	protein_coding	toll like receptor adaptor molecule 1 [Source:HGNC Symbol;Acc:HGNC:18348]	-
ENSG00000185359	A2196_CDDP	2107.54	0.2147	0.00424454	0.029369	HGS	17	81683326	81703138	+	8254	protein_coding	hepatocyte growth factor-regulated tyrosine kinase substrate [Source:HGNC Symbol;Acc:HGNC:4897]	-
ENSG00000161813	A2197_CDDP	2091.68	-0.214783	0.00429005	0.0296659	LARP4	12	50392383	50480004	+	8112	protein_coding	La ribonucleoprotein domain family member 4 [Source:HGNC Symbol;Acc:HGNC:24320]	-
ENSG00000180817	A2198_CDDP	3509.49	-0.222137	0.00429745	0.029699	PPA1	10	70202830	70233911	-	5171	protein_coding	pyrophosphatase (inorganic) 1 [Source:HGNC Symbol;Acc:HGNC:9226]	-
ENSG00000146592	A2199_CDDP	158.684	-0.661998	0.00431652	0.0298128	CREB5	7	28299321	28825894	+	11674	protein_coding	cAMP responsive element binding protein 5 [Source:HGNC Symbol;Acc:HGNC:16844]	TF_bZIP
ENSG00000189171	A2200_CDDP	128.473	0.662392	0.00433298	0.0299083	S100A13	1	153618787	153631360	-	2216	protein_coding	S100 calcium binding protein A13 [Source:HGNC Symbol;Acc:HGNC:10490]	-
ENSG00000106009	A2201_CDDP	1474.85	0.233463	0.00435221	0.0300229	BRAT1	7	2537877	2555727	-	6639	protein_coding	BRCA1 associated ATM activator 1 [Source:HGNC Symbol;Acc:HGNC:21701]	-
ENSG00000092201	A2202_CDDP	7405.2	-0.177432	0.00436402	0.0300861	SUPT16H	14	21351472	21384266	-	7151	protein_coding	SPT16 homolog, facilitates chromatin remodeling subunit [Source:HGNC Symbol;Acc:HGNC:11465]	-
ENSG00000089006	A2203_CDDP	5601.32	-0.179103	0.00437464	0.0301411	SNX5	20	17941597	17968980	-	7953	protein_coding	sorting nexin 5 [Source:HGNC Symbol;Acc:HGNC:14969]	-
ENSG00000230733	A2204_CDDP	401.119	0.400532	0.0043841	0.030188	AC092171.2	7	5475804	5479811	+	3251	lincRNA	novel transcript	-
ENSG00000213064	A2205_CDDP	2424.97	-0.285809	0.00439205	0.0302245	SFT2D2	1	168225938	168253025	+	11221	protein_coding	SFT2 domain containing 2 [Source:HGNC Symbol;Acc:HGNC:25140]	-
ENSG00000167674	A2206_CDDP	1479.92	0.267471	0.00440015	0.030262	HDGFL2	19	4472287	4502211	+	4299	protein_coding	HDGF like 2 [Source:HGNC Symbol;Acc:HGNC:14680]	-
ENSG00000116809	A2207_CDDP	445.809	0.349324	0.0044035	0.0302667	ZBTB17	1	15941869	15976132	-	4240	protein_coding	zinc finger and BTB domain containing 17 [Source:HGNC Symbol;Acc:HGNC:12936]	ZBTB
ENSG00000090020	A2208_CDDP	584.728	0.312207	0.00440652	0.0302693	SLC9A1	1	27098815	27166981	-	5974	protein_coding	solute carrier family 9 member A1 [Source:HGNC Symbol;Acc:HGNC:11071]	-
ENSG00000196839	A2209_CDDP	381.7	0.372965	0.00441649	0.0303195	ADA	20	44619522	44652233	-	2852	protein_coding	adenosine deaminase [Source:HGNC Symbol;Acc:HGNC:186]	-
ENSG00000106605	A2210_CDDP	589.383	0.330524	0.00442403	0.0303529	BLVRA	7	43758680	43807342	+	1821	protein_coding	biliverdin reductase A [Source:HGNC Symbol;Acc:HGNC:1062]	-
ENSG00000095787	A2211_CDDP	2055.1	-0.215073	0.0044329	0.0303788	WAC	10	28532493	28623112	+	12188	protein_coding	WW domain containing adaptor with coiled-coil [Source:HGNC Symbol;Acc:HGNC:17327]	-
ENSG00000100711	A2212_CDDP	344.018	0.382531	0.00443313	0.0303788	ZFYVE21	14	103715730	103733668	+	8390	protein_coding	zinc finger FYVE-type containing 21 [Source:HGNC Symbol;Acc:HGNC:20760]	-
ENSG00000238103	A2213_CDDP	61.2228	1.0257	0.00446071	0.0305362	RPL9P7	X	23836742	23837321	-	580	processed_pseudogene	ribosomal protein L9 pseudogene 7 [Source:HGNC Symbol;Acc:HGNC:30335]	-
ENSG00000213983	A2214_CDDP	400.831	0.372961	0.00446146	0.0305362	AP1G2	14	23559565	23568070	-	6897	protein_coding	adaptor related protein complex 1 subunit gamma 2 [Source:HGNC Symbol;Acc:HGNC:556]	-
ENSG00000140750	A2215_CDDP	1954.48	-0.227242	0.00447757	0.0306281	ARHGAP17	16	24919385	25015666	-	9879	protein_coding	Rho GTPase activating protein 17 [Source:HGNC Symbol;Acc:HGNC:18239]	-
ENSG00000110237	A2216_CDDP	1025.88	0.266162	0.00448868	0.0306857	ARHGEF17	11	73308289	73369388	+	9908	protein_coding	Rho guanine nucleotide exchange factor 17 [Source:HGNC Symbol;Acc:HGNC:21726]	-
ENSG00000166266	A2217_CDDP	880.909	-0.292095	0.0045009	0.0307352	CUL5	11	108008733	108107776	+	6742	protein_coding	cullin 5 [Source:HGNC Symbol;Acc:HGNC:2556]	-
ENSG00000102241	A2218_CDDP	1966.04	-0.228925	0.00450132	0.0307352	HTATSF1	X	136497079	136512346	+	3136	protein_coding	HIV-1 Tat specific factor 1 [Source:HGNC Symbol;Acc:HGNC:5276]	-
ENSG00000185728	A2219_CDDP	1361.11	-0.246322	0.00450578	0.0307472	YTHDF3	8	63168553	63212786	+	6163	protein_coding	YTH N6-methyladenosine RNA binding protein 3 [Source:HGNC Symbol;Acc:HGNC:26465]	-
ENSG00000133858	A2220_CDDP	830.167	-0.321712	0.00454057	0.0309661	ZFC3H1	12	71609472	71667725	-	9670	protein_coding	zinc finger C3H1-type containing [Source:HGNC Symbol;Acc:HGNC:28328]	-
ENSG00000100991	A2221_CDDP	1148.25	0.249034	0.00455713	0.0310587	TRPC4AP	20	35002404	35092871	-	3226	protein_coding	transient receptor potential cation channel subfamily C member 4 associated protein [Source:HGNC Symbol;Acc:HGNC:16181]	-
ENSG00000132254	A2222_CDDP	1418.74	0.252466	0.0045596	0.0310587	ARFIP2	11	6474683	6481479	-	5312	protein_coding	ADP ribosylation factor interacting protein 2 [Source:HGNC Symbol;Acc:HGNC:17160]	-
ENSG00000164054	A2223_CDDP	1878.99	0.222047	0.00456789	0.0310966	SHISA5	3	48467798	48504826	-	4664	protein_coding	shisa family member 5 [Source:HGNC Symbol;Acc:HGNC:30376]	-
ENSG00000166920	A2224_CDDP	247.826	0.471771	0.00457786	0.0311458	C15orf48	15	45430529	45448761	+	1405	protein_coding	chromosome 15 open reading frame 48 [Source:HGNC Symbol;Acc:HGNC:29898]	-
ENSG00000130731	A2225_CDDP	691.461	0.367917	0.00458155	0.0311524	METTL26	16	634427	636366	-	1830	protein_coding	methyltransferase like 26 [Source:HGNC Symbol;Acc:HGNC:14141]	-
ENSG00000100243	A2226_CDDP	1958.42	0.212661	0.00458523	0.0311588	CYB5R3	22	42617840	42649568	-	5973	protein_coding	cytochrome b5 reductase 3 [Source:HGNC Symbol;Acc:HGNC:2873]	-
ENSG00000131069	A2227_CDDP	284.527	0.418881	0.00460035	0.0312429	ACSS2	20	34872146	34927962	+	5385	protein_coding	acyl-CoA synthetase short chain family member 2 [Source:HGNC Symbol;Acc:HGNC:15814]	-
ENSG00000004660	A2228_CDDP	944.195	-0.274075	0.00460725	0.0312579	CAMKK1	17	3860315	3894891	-	7424	protein_coding	calcium/calmodulin dependent protein kinase kinase 1 [Source:HGNC Symbol;Acc:HGNC:1469]	-
ENSG00000124383	A2229_CDDP	1301.5	-0.246988	0.00460805	0.0312579	MPHOSPH10	2	71130314	71150101	+	4673	protein_coding	M-phase phosphoprotein 10 [Source:HGNC Symbol;Acc:HGNC:7213]	-
ENSG00000169926	A2230_CDDP	543.888	-0.349409	0.00461257	0.03127	KLF13	15	31326855	31435665	+	9409	protein_coding	Kruppel like factor 13 [Source:HGNC Symbol;Acc:HGNC:13672]	zf-C2H2
ENSG00000068366	A2231_CDDP	2874.25	-0.240432	0.00461944	0.0312979	ACSL4	X	109624244	109733403	-	6415	protein_coding	acyl-CoA synthetase long chain family member 4 [Source:HGNC Symbol;Acc:HGNC:3571]	-
ENSG00000158169	A2232_CDDP	891.799	-0.288423	0.00462382	0.031309	FANCC	9	95099054	95426796	-	12809	protein_coding	FA complementation group C [Source:HGNC Symbol;Acc:HGNC:3584]	-
ENSG00000015532	A2233_CDDP	560.872	0.343832	0.00463651	0.0313639	XYLT2	17	50346092	50363138	+	5472	protein_coding	xylosyltransferase 2 [Source:HGNC Symbol;Acc:HGNC:15517]	-
ENSG00000141682	A2234_CDDP	388.333	0.382042	0.00463743	0.0313639	PMAIP1	18	59899948	59904306	+	2235	protein_coding	phorbol-12-myristate-13-acetate-induced protein 1 [Source:HGNC Symbol;Acc:HGNC:9108]	-
ENSG00000143933	A2235_CDDP	13425.9	-0.186026	0.00464367	0.0313806	CALM2	2	47160082	47176601	-	6466	protein_coding	calmodulin 2 [Source:HGNC Symbol;Acc:HGNC:1445]	-
ENSG00000171206	A2236_CDDP	1591.98	0.2738	0.0046476	0.0313806	TRIM8	10	102642310	102660680	+	9542	protein_coding	tripartite motif containing 8 [Source:HGNC Symbol;Acc:HGNC:15579]	-
ENSG00000175866	A2237_CDDP	610.677	0.316172	0.00464816	0.0313806	BAIAP2	17	81035122	81117432	+	10288	protein_coding	BAI1 associated protein 2 [Source:HGNC Symbol;Acc:HGNC:947]	-
ENSG00000104756	A2238_CDDP	1454.47	-0.237355	0.00466304	0.0314624	KCTD9	8	25427847	25458476	-	4383	protein_coding	potassium channel tetramerization domain containing 9 [Source:HGNC Symbol;Acc:HGNC:22401]	-
ENSG00000085840	A2239_CDDP	1396.36	-0.249916	0.00467223	0.0315058	ORC1	1	52372829	52404459	-	3157	protein_coding	origin recognition complex subunit 1 [Source:HGNC Symbol;Acc:HGNC:8487]	-
ENSG00000140564	A2240_CDDP	766.481	0.28401	0.0046772	0.0315207	FURIN	15	90868592	90883458	+	4728	protein_coding	furin, paired basic amino acid cleaving enzyme [Source:HGNC Symbol;Acc:HGNC:8568]	-
ENSG00000171222	A2241_CDDP	313.038	0.406204	0.00468194	0.0315339	SCAND1	20	35953617	35959472	-	1996	protein_coding	SCAN domain containing 1 [Source:HGNC Symbol;Acc:HGNC:10566]	-
ENSG00000127311	A2242_CDDP	497.12	-0.370143	0.00468711	0.0315501	HELB	12	66302545	66347645	+	13796	protein_coding	DNA helicase B [Source:HGNC Symbol;Acc:HGNC:17196]	-
ENSG00000117174	A2243_CDDP	1106.12	-0.292772	0.00472639	0.0317957	ZNHIT6	1	85649423	85708433	-	6197	protein_coding	zinc finger HIT-type containing 6 [Source:HGNC Symbol;Acc:HGNC:26089]	-
ENSG00000122378	A2244_CDDP	417.428	0.355911	0.00473626	0.0318433	PRXL2A	10	80407829	80437115	+	6520	protein_coding	peroxiredoxin like 2A [Source:HGNC Symbol;Acc:HGNC:28651]	-
ENSG00000214357	A2245_CDDP	63.2623	0.77904	0.00474861	0.0319076	NEURL1B	5	172641266	172691540	+	6424	protein_coding	neuralized E3 ubiquitin protein ligase 1B [Source:HGNC Symbol;Acc:HGNC:35422]	-
ENSG00000113389	A2246_CDDP	1064.6	-0.270772	0.00475525	0.0319333	NPR3	5	32689070	32791724	+	9866	protein_coding	natriuretic peptide receptor 3 [Source:HGNC Symbol;Acc:HGNC:7945]	-
ENSG00000248527	A2247_CDDP	5994.56	-0.91311	0.00477308	0.0320342	MTATP6P1	1	633696	634376	+	681	unprocessed_pseudogene	MT-ATP6 pseudogene 1 [Source:HGNC Symbol;Acc:HGNC:44575]	-
ENSG00000185386	A2248_CDDP	493.235	0.329484	0.00478753	0.0321122	MAPK11	22	50263713	50270767	-	2688	protein_coding	mitogen-activated protein kinase 11 [Source:HGNC Symbol;Acc:HGNC:6873]	-
ENSG00000071553	A2249_CDDP	1500.9	0.231266	0.00479914	0.0321571	ATP6AP1	X	154428632	154436516	+	4884	protein_coding	ATPase H+ transporting accessory protein 1 [Source:HGNC Symbol;Acc:HGNC:868]	-
ENSG00000273038	A2250_CDDP	206.041	-0.546499	0.00480177	0.0321571	AL365203.2	10	32887255	32889311	-	2057	lincRNA	novel transcript	-
ENSG00000144366	A2251_CDDP	339.409	-0.436273	0.00480268	0.0321571	GULP1	2	188291669	188595931	+	11979	protein_coding	GULP, engulfment adaptor PTB domain containing 1 [Source:HGNC Symbol;Acc:HGNC:18649]	-
ENSG00000184897	A2252_CDDP	1561.58	-0.255862	0.00481181	0.0321993	H1FX	3	129314771	129316277	-	1507	protein_coding	H1 histone family member X [Source:HGNC Symbol;Acc:HGNC:4722]	-
ENSG00000159377	A2253_CDDP	4612.17	0.193698	0.00482196	0.0322483	PSMB4	1	151399534	151401944	+	2158	protein_coding	proteasome subunit beta 4 [Source:HGNC Symbol;Acc:HGNC:9541]	-
ENSG00000175756	A2254_CDDP	1882.2	0.287913	0.00482609	0.032257	AURKAIP1	1	1373730	1375495	-	1669	protein_coding	aurora kinase A interacting protein 1 [Source:HGNC Symbol;Acc:HGNC:24114]	-
ENSG00000214706	A2255_CDDP	1746.03	0.216693	0.00483647	0.0323074	IFRD2	3	50287732	50292918	-	3712	protein_coding	interferon related developmental regulator 2 [Source:HGNC Symbol;Acc:HGNC:5457]	-
ENSG00000163811	A2256_CDDP	4387.13	-0.20762	0.00486973	0.0325105	WDR43	2	28894643	28948222	+	4130	protein_coding	WD repeat domain 43 [Source:HGNC Symbol;Acc:HGNC:28945]	-
ENSG00000118046	A2257_CDDP	2500.58	0.21302	0.00487858	0.0325459	STK11	19	1177558	1228435	+	8639	protein_coding	serine/threonine kinase 11 [Source:HGNC Symbol;Acc:HGNC:11389]	-
ENSG00000137337	A2258_CDDP	955.993	-0.288385	0.00488074	0.0325459	MDC1	6	30699807	30717889	-	8064	protein_coding	mediator of DNA damage checkpoint 1 [Source:HGNC Symbol;Acc:HGNC:21163]	-
ENSG00000116688	A2259_CDDP	2604.99	0.197799	0.00488831	0.0325773	MFN2	1	11980181	12013514	+	4973	protein_coding	mitofusin 2 [Source:HGNC Symbol;Acc:HGNC:16877]	-
ENSG00000281207	A2260_CDDP	85.0847	0.680609	0.00489952	0.0326329	SLFNL1-AS1	1	41014590	41043890	+	4800	antisense	SLFNL1 antisense RNA 1 [Source:HGNC Symbol;Acc:HGNC:44126]	-
ENSG00000155313	A2261_CDDP	839.496	-0.297407	0.00491299	0.0327036	USP25	21	15730025	15880069	+	7823	protein_coding	ubiquitin specific peptidase 25 [Source:HGNC Symbol;Acc:HGNC:12624]	-
ENSG00000030110	A2262_CDDP	640.971	0.29834	0.00496453	0.0330273	BAK1	6	33572547	33580293	-	2212	protein_coding	BCL2 antagonist/killer 1 [Source:HGNC Symbol;Acc:HGNC:949]	-
ENSG00000285976	A2263_CDDP	156.309	0.6022	0.00497044	0.0330474	AL135905.2	6	63572012	63583587	+	5088	protein_coding	Protein tyrosine phosphatase type IVA 1 [Source:UniProtKB/Swiss-Prot;Acc:Q93096]	-
ENSG00000177728	A2264_CDDP	935.026	0.269647	0.0049886	0.0331487	TMEM94	17	75441159	75500090	+	8854	protein_coding	transmembrane protein 94 [Source:HGNC Symbol;Acc:HGNC:28983]	-
ENSG00000167685	A2265_CDDP	481.157	0.335762	0.00501395	0.0332978	ZNF444	19	56132599	56160893	+	7239	protein_coding	zinc finger protein 444 [Source:HGNC Symbol;Acc:HGNC:16052]	zf-C2H2
ENSG00000108946	A2266_CDDP	3470.24	-0.199978	0.00503546	0.0334211	PRKAR1A	17	68511780	68551319	+	6821	protein_coding	protein kinase cAMP-dependent type I regulatory subunit alpha [Source:HGNC Symbol;Acc:HGNC:9388]	-
ENSG00000095209	A2267_CDDP	704.173	-0.339046	0.00504077	0.0334369	TMEM38B	9	105694544	105776612	+	4511	protein_coding	transmembrane protein 38B [Source:HGNC Symbol;Acc:HGNC:25535]	-
ENSG00000149182	A2268_CDDP	1097.79	0.247064	0.00504652	0.0334416	ARFGAP2	11	47164299	47177125	-	5918	protein_coding	ADP ribosylation factor GTPase activating protein 2 [Source:HGNC Symbol;Acc:HGNC:13504]	-
ENSG00000173889	A2269_CDDP	2259.13	-0.256223	0.00504741	0.0334416	PHC3	3	170086732	170181749	-	16919	protein_coding	polyhomeotic homolog 3 [Source:HGNC Symbol;Acc:HGNC:15682]	-
ENSG00000099282	A2270_CDDP	1008.45	0.284086	0.00505028	0.0334416	TSPAN15	10	69451473	69507669	+	2646	protein_coding	tetraspanin 15 [Source:HGNC Symbol;Acc:HGNC:23298]	-
ENSG00000171160	A2271_CDDP	247.6	0.448193	0.00506817	0.0335342	MORN4	10	97614553	97633500	-	2512	protein_coding	MORN repeat containing 4 [Source:HGNC Symbol;Acc:HGNC:24001]	-
ENSG00000183943	A2272_CDDP	365.68	0.390233	0.00507015	0.0335342	PRKX	X	3604370	3713608	-	6452	protein_coding	protein kinase X-linked [Source:HGNC Symbol;Acc:HGNC:9441]	-
ENSG00000230562	A2273_CDDP	85.088	-1.02474	0.00507544	0.0335497	FAM133DP	2	157379724	157380414	-	691	processed_pseudogene	family with sequence similarity 133 member D, pseudogene [Source:HGNC Symbol;Acc:HGNC:44192]	-
ENSG00000185246	A2274_CDDP	751.017	-0.298265	0.0050832	0.0335816	PRPF39	14	45084099	45116282	+	4932	protein_coding	pre-mRNA processing factor 39 [Source:HGNC Symbol;Acc:HGNC:20314]	-
ENSG00000185122	A2275_CDDP	1660.86	0.217169	0.00508769	0.0335917	HSF1	8	144291591	144314722	+	5307	protein_coding	heat shock transcription factor 1 [Source:HGNC Symbol;Acc:HGNC:5224]	HSF
ENSG00000168701	A2276_CDDP	336.784	0.409404	0.00509342	0.0335991	TMEM208	16	67227103	67229278	+	1787	protein_coding	transmembrane protein 208 [Source:HGNC Symbol;Acc:HGNC:25015]	-
ENSG00000284946	A2277_CDDP	227.586	-0.513831	0.00509738	0.0335991	AC068831.7	15	90966190	91022566	-	7148	protein_coding	novel transcript	-
ENSG00000063176	A2278_CDDP	306.358	0.397055	0.00509765	0.0335991	SPHK2	19	48619291	48630717	+	6009	protein_coding	sphingosine kinase 2 [Source:HGNC Symbol;Acc:HGNC:18859]	-
ENSG00000012983	A2279_CDDP	1393.96	-0.247303	0.00510636	0.033637	MAP4K5	14	50418501	50561126	-	7620	protein_coding	mitogen-activated protein kinase kinase kinase kinase 5 [Source:HGNC Symbol;Acc:HGNC:6867]	-
ENSG00000167657	A2280_CDDP	1024.44	0.281617	0.00510965	0.0336393	DAPK3	19	3958453	3971123	-	3549	protein_coding	death associated protein kinase 3 [Source:HGNC Symbol;Acc:HGNC:2676]	-
ENSG00000170802	A2281_CDDP	804.102	-0.3184	0.00511812	0.0336756	FOXN2	2	48314637	48379294	+	5481	protein_coding	forkhead box N2 [Source:HGNC Symbol;Acc:HGNC:5281]	Fork
ENSG00000168894	A2282_CDDP	862.412	0.338244	0.00513122	0.03374	RNF181	2	85595725	85597613	+	1220	protein_coding	ring finger protein 181 [Source:HGNC Symbol;Acc:HGNC:28037]	-
ENSG00000198000	A2283_CDDP	1461.97	-0.249986	0.00513609	0.03374	NOL8	9	92297358	92325636	-	8056	protein_coding	nucleolar protein 8 [Source:HGNC Symbol;Acc:HGNC:23387]	-
ENSG00000184470	A2284_CDDP	737.864	0.285896	0.0051368	0.03374	TXNRD2	22	19875517	19941992	-	8373	protein_coding	thioredoxin reductase 2 [Source:HGNC Symbol;Acc:HGNC:18155]	-
ENSG00000164885	A2285_CDDP	189.373	0.479196	0.00514772	0.0337917	CDK5	7	151053812	151058530	-	2938	protein_coding	cyclin dependent kinase 5 [Source:HGNC Symbol;Acc:HGNC:1774]	-
ENSG00000163006	A2286_CDDP	338.8	-0.447446	0.0051506	0.0337917	CCDC138	2	108786757	108885477	+	5796	protein_coding	coiled-coil domain containing 138 [Source:HGNC Symbol;Acc:HGNC:26531]	-
ENSG00000181035	A2287_CDDP	70.1739	0.734565	0.00517429	0.0339276	SLC25A42	19	19063999	19112888	+	4519	protein_coding	solute carrier family 25 member 42 [Source:HGNC Symbol;Acc:HGNC:28380]	-
ENSG00000111875	A2288_CDDP	696	-0.362665	0.00518357	0.0339543	ASF1A	6	118894220	118909167	+	2517	protein_coding	anti-silencing function 1A histone chaperone [Source:HGNC Symbol;Acc:HGNC:20995]	-
ENSG00000149485	A2289_CDDP	4784.85	0.176797	0.00518432	0.0339543	FADS1	11	61799625	61829318	-	10230	protein_coding	fatty acid desaturase 1 [Source:HGNC Symbol;Acc:HGNC:3574]	-
ENSG00000130758	A2290_CDDP	364.859	0.373348	0.00519767	0.0340222	MAP3K10	19	40191744	40215575	+	4566	protein_coding	mitogen-activated protein kinase kinase kinase 10 [Source:HGNC Symbol;Acc:HGNC:6849]	-
ENSG00000151461	A2291_CDDP	947.671	-0.290798	0.00523074	0.0342165	UPF2	10	11920022	12043170	-	5906	protein_coding	UPF2, regulator of nonsense mediated mRNA decay [Source:HGNC Symbol;Acc:HGNC:17854]	-
ENSG00000141867	A2292_CDDP	3185.09	-0.2163	0.00523336	0.0342165	BRD4	19	15235519	15332545	-	12093	protein_coding	bromodomain containing 4 [Source:HGNC Symbol;Acc:HGNC:13575]	-
ENSG00000065054	A2293_CDDP	347.746	0.376456	0.0052555	0.0343416	SLC9A3R2	16	2025356	2039026	+	3550	protein_coding	SLC9A3 regulator 2 [Source:HGNC Symbol;Acc:HGNC:11076]	-
ENSG00000161647	A2294_CDDP	500.919	0.357969	0.00527931	0.0344579	MPP3	17	43800799	43833170	-	4491	protein_coding	membrane palmitoylated protein 3 [Source:HGNC Symbol;Acc:HGNC:7221]	-
ENSG00000110321	A2295_CDDP	34032.2	-0.184799	0.00527984	0.0344579	EIF4G2	11	10797050	10809110	-	8655	protein_coding	eukaryotic translation initiation factor 4 gamma 2 [Source:HGNC Symbol;Acc:HGNC:3297]	-
ENSG00000127415	A2296_CDDP	133.067	0.610061	0.00528238	0.0344579	IDUA	4	986997	1004506	+	4000	protein_coding	iduronidase, alpha-L- [Source:HGNC Symbol;Acc:HGNC:5391]	-
ENSG00000107929	A2297_CDDP	2144.48	-0.225677	0.00530735	0.034599	LARP4B	10	806914	931705	-	12836	protein_coding	La ribonucleoprotein domain family member 4B [Source:HGNC Symbol;Acc:HGNC:28987]	-
ENSG00000119912	A2298_CDDP	1722.36	-0.253295	0.00531008	0.034599	IDE	10	92451684	92574076	-	7607	protein_coding	insulin degrading enzyme [Source:HGNC Symbol;Acc:HGNC:5381]	-
ENSG00000242372	A2299_CDDP	2024.22	0.240708	0.00531513	0.0346121	EIF6	20	35278911	35284985	-	1631	protein_coding	eukaryotic translation initiation factor 6 [Source:HGNC Symbol;Acc:HGNC:6159]	-
ENSG00000164944	A2300_CDDP	1248.18	-0.273541	0.00533844	0.0347441	VIRMA	8	94487693	94553529	-	10771	protein_coding	vir like m6A methyltransferase associated [Source:HGNC Symbol;Acc:HGNC:24500]	-
ENSG00000117305	A2301_CDDP	267.985	0.429797	0.00534933	0.034795	HMGCL	1	23801885	23838620	-	5658	protein_coding	3-hydroxy-3-methylglutaryl-CoA lyase [Source:HGNC Symbol;Acc:HGNC:5005]	-
ENSG00000278266	A2302_CDDP	391.796	-0.40349	0.00535654	0.0348221	AC079949.2	12	127147149	127150081	+	2933	lincRNA	novel transcript	-
ENSG00000181467	A2303_CDDP	1574.77	0.231973	0.00536528	0.034859	RAP2B	3	153162270	153170620	+	8351	protein_coding	RAP2B, member of RAS oncogene family [Source:HGNC Symbol;Acc:HGNC:9862]	-
ENSG00000170142	A2304_CDDP	2780.33	-0.205442	0.00537217	0.0348708	UBE2E1	3	23805903	23891316	+	3074	protein_coding	ubiquitin conjugating enzyme E2 E1 [Source:HGNC Symbol;Acc:HGNC:12477]	-
ENSG00000126903	A2305_CDDP	788.462	0.283434	0.00537321	0.0348708	SLC10A3	X	154487306	154490690	-	2247	protein_coding	solute carrier family 10 member 3 [Source:HGNC Symbol;Acc:HGNC:22979]	-
ENSG00000122958	A2306_CDDP	1624.26	-0.226364	0.00538222	0.0349094	VPS26A	10	69123512	69172861	+	3565	protein_coding	VPS26, retromer complex component A [Source:HGNC Symbol;Acc:HGNC:12711]	-
ENSG00000105640	A2307_CDDP	13712	0.220804	0.00542449	0.0351636	RPL18A	19	17859876	17864153	+	3527	protein_coding	ribosomal protein L18a [Source:HGNC Symbol;Acc:HGNC:10311]	-
ENSG00000131653	A2308_CDDP	1449.68	0.238065	0.00542886	0.0351719	TRAF7	16	2155698	2178129	+	4489	protein_coding	TNF receptor associated factor 7 [Source:HGNC Symbol;Acc:HGNC:20456]	-
ENSG00000121864	A2309_CDDP	469.676	-0.360047	0.00545767	0.0353384	ZNF639	3	179322991	179338583	+	6859	protein_coding	zinc finger protein 639 [Source:HGNC Symbol;Acc:HGNC:30950]	zf-C2H2
ENSG00000057663	A2310_CDDP	589.312	-0.351358	0.0054706	0.035401	ATG5	6	106045423	106325791	-	5655	protein_coding	autophagy related 5 [Source:HGNC Symbol;Acc:HGNC:589]	-
ENSG00000198081	A2311_CDDP	263.147	-0.492777	0.00547356	0.035401	ZBTB14	18	5289019	5297053	-	4120	protein_coding	zinc finger and BTB domain containing 14 [Source:HGNC Symbol;Acc:HGNC:12860]	ZBTB
ENSG00000106012	A2312_CDDP	707.69	0.288625	0.00548513	0.0354558	IQCE	7	2558972	2614734	+	9240	protein_coding	IQ motif containing E [Source:HGNC Symbol;Acc:HGNC:29171]	-
ENSG00000143942	A2313_CDDP	356.125	-0.432269	0.00549155	0.0354772	CHAC2	2	53767792	53775196	+	1321	protein_coding	ChaC cation transport regulator homolog 2 [Source:HGNC Symbol;Acc:HGNC:32363]	-
ENSG00000084733	A2314_CDDP	7448.58	-0.172787	0.00550027	0.0355133	RAB10	2	26034107	26137454	+	3631	protein_coding	RAB10, member RAS oncogene family [Source:HGNC Symbol;Acc:HGNC:9759]	-
ENSG00000136051	A2315_CDDP	1570.3	-0.254233	0.00551178	0.0355675	WASHC4	12	105107324	105169134	+	7698	protein_coding	WASH complex subunit 4 [Source:HGNC Symbol;Acc:HGNC:29174]	-
ENSG00000067248	A2316_CDDP	1181.23	-0.248548	0.00552877	0.0356569	DHX29	5	55256245	55307722	-	4734	protein_coding	DExH-box helicase 29 [Source:HGNC Symbol;Acc:HGNC:15815]	-
ENSG00000179364	A2317_CDDP	1007.69	0.273981	0.00555374	0.0357977	PACS2	14	105300563	105398147	+	12363	protein_coding	phosphofurin acidic cluster sorting protein 2 [Source:HGNC Symbol;Acc:HGNC:23794]	-
ENSG00000187266	A2318_CDDP	184.298	0.481718	0.00556331	0.0358337	EPOR	19	11377205	11384342	-	3079	protein_coding	erythropoietin receptor [Source:HGNC Symbol;Acc:HGNC:3416]	-
ENSG00000112531	A2319_CDDP	2993.51	-0.226978	0.00556561	0.0358337	QKI	6	163414000	163578596	+	17368	protein_coding	QKI, KH domain containing RNA binding [Source:HGNC Symbol;Acc:HGNC:21100]	-
ENSG00000130827	A2320_CDDP	158.553	0.513975	0.00556885	0.0358343	PLXNA3	X	154458281	154477779	+	11710	protein_coding	plexin A3 [Source:HGNC Symbol;Acc:HGNC:9101]	-
ENSG00000183087	A2321_CDDP	822.508	0.266261	0.00557199	0.0358343	GAS6	13	113820549	113864067	-	6006	protein_coding	growth arrest specific 6 [Source:HGNC Symbol;Acc:HGNC:4168]	-
ENSG00000160209	A2322_CDDP	2143.35	0.206518	0.00557644	0.0358427	PDXK	21	43719094	43762307	+	11912	protein_coding	pyridoxal kinase [Source:HGNC Symbol;Acc:HGNC:8819]	-
ENSG00000144674	A2323_CDDP	3735.17	-0.200214	0.00558595	0.0358661	GOLGA4	3	37243177	37366751	+	10737	protein_coding	golgin A4 [Source:HGNC Symbol;Acc:HGNC:4427]	-
ENSG00000131016	A2324_CDDP	4044.6	-0.195524	0.00558637	0.0358661	AKAP12	6	151239999	151358557	+	8741	protein_coding	A-kinase anchoring protein 12 [Source:HGNC Symbol;Acc:HGNC:370]	-
ENSG00000105221	A2325_CDDP	4094.37	0.18852	0.00560213	0.035947	AKT2	19	40230317	40285536	-	15035	protein_coding	AKT serine/threonine kinase 2 [Source:HGNC Symbol;Acc:HGNC:392]	-
ENSG00000138018	A2326_CDDP	2008.17	-0.237798	0.00561025	0.0359788	SELENOI	2	26308547	26395891	+	8552	protein_coding	selenoprotein I [Source:HGNC Symbol;Acc:HGNC:29361]	-
ENSG00000151835	A2327_CDDP	3969.79	-0.242207	0.00561644	0.0359983	SACS	13	23328826	23433740	-	15918	protein_coding	sacsin molecular chaperone [Source:HGNC Symbol;Acc:HGNC:10519]	-
ENSG00000101213	A2328_CDDP	158.308	0.563727	0.00564491	0.0361604	PTK6	20	63528001	63537370	-	2947	protein_coding	protein tyrosine kinase 6 [Source:HGNC Symbol;Acc:HGNC:9617]	-
ENSG00000091656	A2329_CDDP	494.247	-0.356785	0.00565483	0.0362036	ZFHX4	8	76681219	76867285	+	15687	protein_coding	zinc finger homeobox 4 [Source:HGNC Symbol;Acc:HGNC:30939]	Homeobox
ENSG00000281376	A2330_CDDP	106.796	0.635274	0.00566581	0.0362138	ABALON	20	31721507	31723409	+	1903	antisense	apoptotic BCL2L1-antisense long non-coding RNA [Source:HGNC Symbol;Acc:HGNC:49667]	-
ENSG00000095321	A2331_CDDP	578.014	0.335841	0.00566877	0.0362138	CRAT	9	129094810	129111189	-	3803	protein_coding	carnitine O-acetyltransferase [Source:HGNC Symbol;Acc:HGNC:2342]	-
ENSG00000116120	A2332_CDDP	2923.3	-0.237538	0.00566933	0.0362138	FARSB	2	222570536	222656337	-	3369	protein_coding	phenylalanyl-tRNA synthetase subunit beta [Source:HGNC Symbol;Acc:HGNC:17800]	-
ENSG00000161243	A2333_CDDP	477.823	0.336105	0.00567121	0.0362138	FBXO27	19	38990714	39032785	-	2833	protein_coding	F-box protein 27 [Source:HGNC Symbol;Acc:HGNC:18753]	-
ENSG00000099817	A2334_CDDP	3384.17	0.195468	0.0056773	0.0362138	POLR2E	19	1086579	1095380	-	4865	protein_coding	RNA polymerase II subunit E [Source:HGNC Symbol;Acc:HGNC:9192]	-
ENSG00000116984	A2335_CDDP	2163.13	-0.21428	0.00568063	0.0362138	MTR	1	236795281	236903981	+	11374	protein_coding	5-methyltetrahydrofolate-homocysteine methyltransferase [Source:HGNC Symbol;Acc:HGNC:7468]	-
ENSG00000101871	A2336_CDDP	1135.09	-0.256309	0.00568144	0.0362138	MID1	X	10445310	10833654	-	9295	protein_coding	midline 1 [Source:HGNC Symbol;Acc:HGNC:7095]	-
ENSG00000196531	A2337_CDDP	8567.36	-0.195562	0.00568303	0.0362138	NACA	12	56712428	56731628	-	10008	protein_coding	nascent polypeptide associated complex subunit alpha [Source:HGNC Symbol;Acc:HGNC:7629]	-
ENSG00000125885	A2338_CDDP	1890.69	-0.219619	0.00568502	0.0362138	MCM8	20	5950652	5998977	+	7691	protein_coding	minichromosome maintenance 8 homologous recombination repair factor [Source:HGNC Symbol;Acc:HGNC:16147]	-
ENSG00000198791	A2339_CDDP	1596.24	-0.258097	0.00570478	0.0363075	CNOT7	8	17224964	17246878	-	10943	protein_coding	CCR4-NOT transcription complex subunit 7 [Source:HGNC Symbol;Acc:HGNC:14101]	-
ENSG00000123144	A2340_CDDP	2725.08	0.288679	0.0057061	0.0363075	TRIR	19	12730640	12734775	-	1402	protein_coding	telomerase RNA component interacting RNase [Source:HGNC Symbol;Acc:HGNC:28424]	-
ENSG00000171307	A2341_CDDP	927.942	0.256549	0.00571927	0.036371	ZDHHC16	10	97446131	97457370	+	3078	protein_coding	zinc finger DHHC-type containing 16 [Source:HGNC Symbol;Acc:HGNC:20714]	-
ENSG00000162409	A2342_CDDP	758.305	-0.291827	0.00573329	0.0364353	PRKAA2	1	56645322	56715335	+	9354	protein_coding	protein kinase AMP-activated catalytic subunit alpha 2 [Source:HGNC Symbol;Acc:HGNC:9377]	-
ENSG00000141971	A2343_CDDP	641.417	0.33209	0.00573799	0.0364353	MVB12A	19	17405722	17433724	+	4053	protein_coding	multivesicular body subunit 12A [Source:HGNC Symbol;Acc:HGNC:25153]	-
ENSG00000128928	A2344_CDDP	518.577	0.322792	0.00573897	0.0364353	IVD	15	40405795	40435947	+	6533	protein_coding	isovaleryl-CoA dehydrogenase [Source:HGNC Symbol;Acc:HGNC:6186]	-
ENSG00000151276	A2345_CDDP	107.806	-0.76355	0.00575223	0.0364863	MAGI1	3	65353525	66038834	-	11649	protein_coding	membrane associated guanylate kinase, WW and PDZ domain containing 1 [Source:HGNC Symbol;Acc:HGNC:946]	-
ENSG00000129566	A2346_CDDP	672.994	0.294739	0.0057534	0.0364863	TEP1	14	20365667	20413429	-	11328	protein_coding	telomerase associated protein 1 [Source:HGNC Symbol;Acc:HGNC:11726]	-
ENSG00000213593	A2347_CDDP	2271.67	-0.206756	0.00578015	0.0366355	TMX2	11	57712600	57740973	+	2246	protein_coding	thioredoxin related transmembrane protein 2 [Source:HGNC Symbol;Acc:HGNC:30739]	-
ENSG00000137504	A2348_CDDP	2143.99	-0.218409	0.00578868	0.0366691	CREBZF	11	85659708	85682908	-	5587	protein_coding	CREB/ATF bZIP transcription factor [Source:HGNC Symbol;Acc:HGNC:24905]	TF_bZIP
ENSG00000166170	A2349_CDDP	1342.05	-0.261146	0.00579191	0.0366692	BAG5	14	103556544	103562831	-	5271	protein_coding	BCL2 associated athanogene 5 [Source:HGNC Symbol;Acc:HGNC:941]	-
ENSG00000100379	A2350_CDDP	340.312	0.386153	0.00581109	0.0367702	KCTD17	22	37051736	37063390	+	2786	protein_coding	potassium channel tetramerization domain containing 17 [Source:HGNC Symbol;Acc:HGNC:25705]	-
ENSG00000132635	A2351_CDDP	515.237	0.323557	0.00581496	0.0367743	PCED1A	20	2835314	2841190	-	2341	protein_coding	PC-esterase domain containing 1A [Source:HGNC Symbol;Acc:HGNC:16212]	-
ENSG00000109079	A2352_CDDP	1159.81	0.260219	0.00582093	0.0367916	TNFAIP1	17	28335602	28347009	+	3889	protein_coding	TNF alpha induced protein 1 [Source:HGNC Symbol;Acc:HGNC:11894]	-
ENSG00000139289	A2353_CDDP	5143.2	-0.174511	0.00586525	0.0370512	PHLDA1	12	76025447	76033932	-	8069	protein_coding	pleckstrin homology like domain family A member 1 [Source:HGNC Symbol;Acc:HGNC:8933]	-
ENSG00000120334	A2354_CDDP	504.733	-0.346392	0.00587661	0.0371024	CENPL	1	173799550	173824720	-	4914	protein_coding	centromere protein L [Source:HGNC Symbol;Acc:HGNC:17879]	-
ENSG00000134690	A2355_CDDP	2643.1	-0.204503	0.00588305	0.0371225	CDCA8	1	37692418	37709719	+	2469	protein_coding	cell division cycle associated 8 [Source:HGNC Symbol;Acc:HGNC:14629]	-
ENSG00000006015	A2356_CDDP	716.064	0.328313	0.00588689	0.0371262	REX1BD	19	18588685	18592336	+	3370	protein_coding	required for excision 1-B domain containing [Source:HGNC Symbol;Acc:HGNC:26098]	-
ENSG00000134049	A2357_CDDP	306.916	-0.442269	0.0058939	0.0371499	IER3IP1	18	47152834	47176374	-	4243	protein_coding	immediate early response 3 interacting protein 1 [Source:HGNC Symbol;Acc:HGNC:18550]	-
ENSG00000105298	A2358_CDDP	670.225	0.29658	0.00591292	0.0372389	CACTIN	19	3610641	3626815	-	5952	protein_coding	cactin, spliceosome C complex subunit [Source:HGNC Symbol;Acc:HGNC:29938]	-
ENSG00000152217	A2359_CDDP	146.109	-0.636488	0.00591457	0.0372389	SETBP1	18	44680173	45068510	+	14025	protein_coding	SET binding protein 1 [Source:HGNC Symbol;Acc:HGNC:15573]	-
ENSG00000115808	A2360_CDDP	1224.49	-0.265113	0.00592144	0.0372616	STRN	2	36843640	36966472	-	8345	protein_coding	striatin [Source:HGNC Symbol;Acc:HGNC:11424]	-
ENSG00000138095	A2361_CDDP	7435.15	-0.18552	0.00593192	0.037307	LRPPRC	2	43886508	43996005	-	9760	protein_coding	leucine rich pentatricopeptide repeat containing [Source:HGNC Symbol;Acc:HGNC:15714]	-
ENSG00000196743	A2362_CDDP	372.408	0.362198	0.00594655	0.0373783	GM2A	5	151212150	151270440	+	4479	protein_coding	GM2 ganglioside activator [Source:HGNC Symbol;Acc:HGNC:4367]	-
ENSG00000131748	A2363_CDDP	833.61	0.267386	0.00595852	0.0374329	STARD3	17	39637065	39663484	+	5160	protein_coding	StAR related lipid transfer domain containing 3 [Source:HGNC Symbol;Acc:HGNC:17579]	-
ENSG00000141429	A2364_CDDP	809.95	-0.284335	0.00597639	0.0375079	GALNT1	18	35581117	35711834	+	5126	protein_coding	polypeptide N-acetylgalactosaminyltransferase 1 [Source:HGNC Symbol;Acc:HGNC:4123]	-
ENSG00000197429	A2365_CDDP	420.775	0.340034	0.00597887	0.0375079	IPP	1	45694324	45750650	-	3705	protein_coding	intracisternal A particle-promoted polypeptide [Source:HGNC Symbol;Acc:HGNC:6108]	-
ENSG00000184220	A2366_CDDP	923.256	-0.318452	0.00598033	0.0375079	CMSS1	3	99817834	100181732	+	7210	protein_coding	cms1 ribosomal small subunit homolog (yeast) [Source:HGNC Symbol;Acc:HGNC:28666]	-
ENSG00000142546	A2367_CDDP	909.175	0.320383	0.00599075	0.0375468	NOSIP	19	49555711	49590262	-	4248	protein_coding	nitric oxide synthase interacting protein [Source:HGNC Symbol;Acc:HGNC:17946]	-
ENSG00000197119	A2368_CDDP	433.624	0.350045	0.00599436	0.0375468	SLC25A29	14	100291111	100306547	-	7451	protein_coding	solute carrier family 25 member 29 [Source:HGNC Symbol;Acc:HGNC:20116]	-
ENSG00000055609	A2369_CDDP	1622.84	-0.276739	0.00599903	0.0375468	KMT2C	7	152134922	152436005	-	20114	protein_coding	lysine methyltransferase 2C [Source:HGNC Symbol;Acc:HGNC:13726]	-
ENSG00000128908	A2370_CDDP	1247.14	-0.265718	0.00599972	0.0375468	INO80	15	40978880	41116354	-	7014	protein_coding	INO80 complex subunit [Source:HGNC Symbol;Acc:HGNC:26956]	-
ENSG00000105364	A2371_CDDP	1249.32	0.251153	0.00600973	0.0375888	MRPL4	19	10251901	10260045	+	4070	protein_coding	mitochondrial ribosomal protein L4 [Source:HGNC Symbol;Acc:HGNC:14276]	-
ENSG00000160932	A2372_CDDP	1315.99	0.245114	0.00601557	0.0375942	LY6E	8	143017982	143023832	+	2640	protein_coding	lymphocyte antigen 6 family member E [Source:HGNC Symbol;Acc:HGNC:6727]	-
ENSG00000189241	A2373_CDDP	554.053	0.313253	0.00601722	0.0375942	TSPYL1	6	116276578	116279903	-	3326	protein_coding	TSPY like 1 [Source:HGNC Symbol;Acc:HGNC:12382]	-
ENSG00000145293	A2374_CDDP	1092.92	-0.271999	0.0060211	0.0375942	ENOPH1	4	82430562	82461091	+	2025	protein_coding	enolase-phosphatase 1 [Source:HGNC Symbol;Acc:HGNC:24599]	-
ENSG00000148848	A2375_CDDP	1981.81	-0.219889	0.00602377	0.0375942	ADAM12	10	126012381	126388455	-	9860	protein_coding	ADAM metallopeptidase domain 12 [Source:HGNC Symbol;Acc:HGNC:190]	-
ENSG00000139350	A2376_CDDP	1006.53	-0.259851	0.00603235	0.0376271	NEDD1	12	96907223	96953777	+	4463	protein_coding	neural precursor cell expressed, developmentally down-regulated 1 [Source:HGNC Symbol;Acc:HGNC:7723]	-
ENSG00000084636	A2377_CDDP	83.3488	0.682923	0.00604614	0.0376924	COL16A1	1	31652247	31704319	-	9269	protein_coding	collagen type XVI alpha 1 chain [Source:HGNC Symbol;Acc:HGNC:2193]	-
ENSG00000122566	A2378_CDDP	31255.5	-0.223537	0.00605186	0.0377075	HNRNPA2B1	7	26173057	26201529	-	9267	protein_coding	heterogeneous nuclear ribonucleoprotein A2/B1 [Source:HGNC Symbol;Acc:HGNC:5033]	-
ENSG00000114439	A2379_CDDP	3073.53	-0.234759	0.0060555	0.0377081	BBX	3	107522936	107811324	+	11877	protein_coding	BBX, HMG-box containing [Source:HGNC Symbol;Acc:HGNC:14422]	HMG
ENSG00000177034	A2380_CDDP	584.22	-0.335927	0.00605858	0.0377081	MTX3	5	79976731	79991265	-	7919	protein_coding	metaxin 3 [Source:HGNC Symbol;Acc:HGNC:24812]	-
ENSG00000142494	A2381_CDDP	533.22	0.342151	0.00606266	0.0377129	SLC47A1	17	19495385	19579034	+	5719	protein_coding	solute carrier family 47 member 1 [Source:HGNC Symbol;Acc:HGNC:25588]	-
ENSG00000182134	A2382_CDDP	222.799	0.473342	0.0060681	0.0377262	TDRKH	1	151770107	151791416	-	5092	protein_coding	tudor and KH domain containing [Source:HGNC Symbol;Acc:HGNC:11713]	-
ENSG00000167258	A2383_CDDP	3118.39	-0.206026	0.00609267	0.0378582	CDK12	17	39461511	39564907	+	12773	protein_coding	cyclin dependent kinase 12 [Source:HGNC Symbol;Acc:HGNC:24224]	-
ENSG00000122257	A2384_CDDP	1774.63	-0.215098	0.00612589	0.0380439	RBBP6	16	24537693	24572863	+	10475	protein_coding	RB binding protein 6, ubiquitin ligase [Source:HGNC Symbol;Acc:HGNC:9889]	-
ENSG00000177683	A2385_CDDP	719.439	-0.321412	0.00616318	0.0382285	THAP5	7	108554543	108569750	-	4961	protein_coding	THAP domain containing 5 [Source:HGNC Symbol;Acc:HGNC:23188]	THAP
ENSG00000149532	A2386_CDDP	2810.97	-0.193142	0.0061633	0.0382285	CPSF7	11	61402641	61430031	-	6036	protein_coding	cleavage and polyadenylation specific factor 7 [Source:HGNC Symbol;Acc:HGNC:30098]	-
ENSG00000011260	A2387_CDDP	1857.73	-0.213457	0.00616567	0.0382285	UTP18	17	51260528	51297936	+	2721	protein_coding	UTP18, small subunit processome component [Source:HGNC Symbol;Acc:HGNC:24274]	-
ENSG00000236603	A2388_CDDP	96.945	-0.83044	0.00618785	0.0383451	RANP1	6	30485940	30486590	+	651	processed_pseudogene	RAN, member RAS oncogene family pseudogene 1 [Source:HGNC Symbol;Acc:HGNC:21631]	-
ENSG00000117411	A2389_CDDP	1985.44	0.218941	0.00619278	0.0383548	B4GALT2	1	43978943	43991170	+	3772	protein_coding	beta-1,4-galactosyltransferase 2 [Source:HGNC Symbol;Acc:HGNC:925]	-
ENSG00000033100	A2390_CDDP	1241.58	0.232695	0.00621674	0.0384823	CHPF2	7	151232489	151238827	+	4205	protein_coding	chondroitin polymerizing factor 2 [Source:HGNC Symbol;Acc:HGNC:29270]	-
ENSG00000151458	A2391_CDDP	764.969	-0.305127	0.00623263	0.0385597	ANKRD50	4	124664052	124712732	-	8794	protein_coding	ankyrin repeat domain 50 [Source:HGNC Symbol;Acc:HGNC:29223]	-
ENSG00000110057	A2392_CDDP	900.232	0.255285	0.00627023	0.0387713	UNC93B1	11	67991104	68004982	-	3548	protein_coding	unc-93 homolog B1, TLR signaling regulator [Source:HGNC Symbol;Acc:HGNC:13481]	-
ENSG00000189308	A2393_CDDP	484.731	-0.351138	0.00629208	0.0388745	LIN54	4	82909973	83012926	-	6768	protein_coding	lin-54 DREAM MuvB core complex component [Source:HGNC Symbol;Acc:HGNC:25397]	-
ENSG00000171224	A2394_CDDP	176.026	0.559174	0.00629712	0.0388745	FAM241B	10	69630251	69633599	+	1349	protein_coding	family with sequence similarity 241 member B [Source:HGNC Symbol;Acc:HGNC:23519]	-
ENSG00000169727	A2395_CDDP	2403.77	0.198715	0.00629715	0.0388745	GPS1	17	82050691	82057470	+	6155	protein_coding	G protein pathway suppressor 1 [Source:HGNC Symbol;Acc:HGNC:4549]	-
ENSG00000135506	A2396_CDDP	2174.79	0.205576	0.00630432	0.0388821	OS9	12	57693955	57721557	+	5169	protein_coding	OS9, endoplasmic reticulum lectin [Source:HGNC Symbol;Acc:HGNC:16994]	-
ENSG00000113391	A2397_CDDP	234.822	-0.539579	0.00630521	0.0388821	FAM172A	5	93618069	94111699	-	5071	protein_coding	family with sequence similarity 172 member A [Source:HGNC Symbol;Acc:HGNC:25365]	-
ENSG00000132275	A2398_CDDP	591.338	-0.340649	0.0063387	0.0390675	RRP8	11	6595075	6603620	-	6922	protein_coding	ribosomal RNA processing 8 [Source:HGNC Symbol;Acc:HGNC:29030]	-
ENSG00000139496	A2399_CDDP	1928.66	-0.219828	0.00634358	0.0390765	NUP58	13	25301524	25349800	+	10422	protein_coding	nucleoporin 58 [Source:HGNC Symbol;Acc:HGNC:20261]	-
ENSG00000073169	A2400_CDDP	409.119	0.342205	0.00635115	0.0391019	SELENOO	22	50200979	50217616	+	2363	protein_coding	selenoprotein O [Source:HGNC Symbol;Acc:HGNC:30395]	-
ENSG00000101361	A2401_CDDP	9119.02	-0.194085	0.00635908	0.0391044	NOP56	20	2652145	2658393	+	5398	protein_coding	NOP56 ribonucleoprotein [Source:HGNC Symbol;Acc:HGNC:15911]	-
ENSG00000118508	A2402_CDDP	514.988	0.349228	0.00636174	0.0391044	RAB32	6	146543693	146554965	+	1217	protein_coding	RAB32, member RAS oncogene family [Source:HGNC Symbol;Acc:HGNC:9772]	-
ENSG00000188342	A2403_CDDP	809.425	-0.387438	0.00636185	0.0391044	GTF2F2	13	45120515	45284909	+	3619	protein_coding	general transcription factor IIF subunit 2 [Source:HGNC Symbol;Acc:HGNC:4653]	-
ENSG00000148158	A2404_CDDP	563.21	-0.331507	0.00637252	0.0391367	SNX30	9	112750838	112881671	+	11578	protein_coding	sorting nexin family member 30 [Source:HGNC Symbol;Acc:HGNC:23685]	-
ENSG00000110958	A2405_CDDP	8947.58	-0.177666	0.00637397	0.0391367	PTGES3	12	56663341	56688408	-	3399	protein_coding	prostaglandin E synthase 3 [Source:HGNC Symbol;Acc:HGNC:16049]	-
ENSG00000182325	A2406_CDDP	461.147	0.331125	0.00638667	0.0391936	FBXL6	8	144355431	144359376	-	3375	protein_coding	F-box and leucine rich repeat protein 6 [Source:HGNC Symbol;Acc:HGNC:13603]	-
ENSG00000185238	A2407_CDDP	1385.9	-0.239841	0.00639039	0.0391953	PRMT3	11	20387530	20509294	+	5467	protein_coding	protein arginine methyltransferase 3 [Source:HGNC Symbol;Acc:HGNC:30163]	-
ENSG00000071889	A2408_CDDP	704.709	0.304259	0.00639643	0.0392072	FAM3A	X	154506159	154516242	-	5098	protein_coding	family with sequence similarity 3 member A [Source:HGNC Symbol;Acc:HGNC:13749]	-
ENSG00000106443	A2409_CDDP	549.691	-0.330676	0.00639921	0.0392072	PHF14	7	10973336	11169630	+	14051	protein_coding	PHD finger protein 14 [Source:HGNC Symbol;Acc:HGNC:22203]	-
ENSG00000173757	A2410_CDDP	1069.69	0.241496	0.00642511	0.0393448	STAT5B	17	42199168	42276707	-	6447	protein_coding	signal transducer and activator of transcription 5B [Source:HGNC Symbol;Acc:HGNC:11367]	STAT
ENSG00000167034	A2411_CDDP	277.237	0.409976	0.00643902	0.0394087	NKX3-1	8	23678693	23682927	-	3271	protein_coding	NK3 homeobox 1 [Source:HGNC Symbol;Acc:HGNC:7838]	Homeobox
ENSG00000160752	A2412_CDDP	1653.93	0.218477	0.00644255	0.0394092	FDPS	1	155308748	155320666	+	3718	protein_coding	farnesyl diphosphate synthase [Source:HGNC Symbol;Acc:HGNC:3631]	-
ENSG00000149273	A2413_CDDP	25001.1	0.220468	0.00645692	0.0394759	RPS3	11	75399486	75422280	+	5894	protein_coding	ribosomal protein S3 [Source:HGNC Symbol;Acc:HGNC:10420]	-
ENSG00000089351	A2414_CDDP	1076.13	0.250301	0.00647243	0.0395495	GRAMD1A	19	34994784	35026471	+	5942	protein_coding	GRAM domain containing 1A [Source:HGNC Symbol;Acc:HGNC:29305]	-
ENSG00000232388	A2415_CDDP	207.518	0.475849	0.00648573	0.0396095	SMIM26	20	18567347	18569563	+	1098	protein_coding	small integral membrane protein 26 [Source:HGNC Symbol;Acc:HGNC:43430]	-
ENSG00000104626	A2416_CDDP	942.712	-0.270624	0.00650061	0.0396791	ERI1	8	9002147	9116746	+	6385	protein_coding	exoribonuclease 1 [Source:HGNC Symbol;Acc:HGNC:23994]	-
ENSG00000198276	A2417_CDDP	753.892	0.271195	0.00651818	0.0397651	UCKL1	20	63939829	63956415	-	3184	protein_coding	uridine-cytidine kinase 1 like 1 [Source:HGNC Symbol;Acc:HGNC:15938]	-
ENSG00000106367	A2418_CDDP	3232.65	0.228847	0.00652996	0.0398156	AP1S1	7	101154400	101161596	+	1756	protein_coding	adaptor related protein complex 1 subunit sigma 1 [Source:HGNC Symbol;Acc:HGNC:559]	-
ENSG00000160256	A2419_CDDP	597.539	0.360276	0.00655077	0.0399012	FAM207A	21	44940010	44976989	+	1402	protein_coding	family with sequence similarity 207 member A [Source:HGNC Symbol;Acc:HGNC:15811]	-
ENSG00000140365	A2420_CDDP	1256.29	0.23948	0.006551	0.0399012	COMMD4	15	75335891	75343224	+	6779	protein_coding	COMM domain containing 4 [Source:HGNC Symbol;Acc:HGNC:26027]	-
ENSG00000168884	A2421_CDDP	825.631	0.270997	0.00656109	0.0399413	TNIP2	4	2741648	2756376	-	2686	protein_coding	TNFAIP3 interacting protein 2 [Source:HGNC Symbol;Acc:HGNC:19118]	-
ENSG00000136490	A2422_CDDP	175.622	0.496463	0.00656905	0.03996	LIMD2	17	63695902	63701172	-	4745	protein_coding	LIM domain containing 2 [Source:HGNC Symbol;Acc:HGNC:28142]	-
ENSG00000089159	A2423_CDDP	4486.63	0.198421	0.00657117	0.03996	PXN	12	120210439	120265771	-	7460	protein_coding	paxillin [Source:HGNC Symbol;Acc:HGNC:9718]	-
ENSG00000130313	A2424_CDDP	500.306	0.324647	0.00661285	0.0401853	PGLS	19	17511629	17521288	+	2847	protein_coding	6-phosphogluconolactonase [Source:HGNC Symbol;Acc:HGNC:8903]	-
ENSG00000177352	A2425_CDDP	309.654	0.40228	0.00661527	0.0401853	CCDC71	3	49162535	49166321	-	1781	protein_coding	coiled-coil domain containing 71 [Source:HGNC Symbol;Acc:HGNC:25760]	-
ENSG00000234745	A2426_CDDP	291.029	0.395082	0.00663689	0.0402951	HLA-B	6	31269491	31357188	-	3051	protein_coding	major histocompatibility complex, class I, B [Source:HGNC Symbol;Acc:HGNC:4932]	-
ENSG00000101986	A2427_CDDP	64.6124	0.769652	0.00664676	0.0403336	ABCD1	X	153724868	153744762	+	4233	protein_coding	ATP binding cassette subfamily D member 1 [Source:HGNC Symbol;Acc:HGNC:61]	-
ENSG00000135637	A2428_CDDP	200.203	0.473108	0.00665952	0.0403895	CCDC142	2	74471986	74483408	-	4897	protein_coding	coiled-coil domain containing 142 [Source:HGNC Symbol;Acc:HGNC:25889]	-
ENSG00000196584	A2429_CDDP	747.34	-0.311877	0.00668946	0.0405495	XRCC2	7	152644779	152676165	-	4853	protein_coding	X-ray repair cross complementing 2 [Source:HGNC Symbol;Acc:HGNC:12829]	-
ENSG00000177674	A2430_CDDP	634.822	0.287735	0.00670064	0.0405788	AGTRAP	1	11736084	11754802	+	2435	protein_coding	angiotensin II receptor associated protein [Source:HGNC Symbol;Acc:HGNC:13539]	-
ENSG00000188313	A2431_CDDP	754.21	-0.295153	0.00670141	0.0405788	PLSCR1	3	146515180	146544864	-	4340	protein_coding	phospholipid scramblase 1 [Source:HGNC Symbol;Acc:HGNC:9092]	-
ENSG00000116001	A2432_CDDP	1248.39	-0.237736	0.00673772	0.040777	TIA1	2	70209444	70248660	-	6607	protein_coding	TIA1 cytotoxic granule associated RNA binding protein [Source:HGNC Symbol;Acc:HGNC:11802]	-
ENSG00000167889	A2433_CDDP	407.603	0.358441	0.00676069	0.0408943	MGAT5B	17	76868456	76950393	+	6386	protein_coding	alpha-1,6-mannosylglycoprotein 6-beta-N-acetylglucosaminyltransferase B [Source:HGNC Symbol;Acc:HGNC:24140]	-
ENSG00000167549	A2434_CDDP	141.035	0.576367	0.00676783	0.0408965	CORO6	17	29614756	29622907	-	4321	protein_coding	coronin 6 [Source:HGNC Symbol;Acc:HGNC:21356]	-
ENSG00000162419	A2435_CDDP	347.61	-0.400595	0.00676823	0.0408965	GMEB1	1	28668732	28719353	+	6459	protein_coding	glucocorticoid modulatory element binding protein 1 [Source:HGNC Symbol;Acc:HGNC:4370]	SAND
ENSG00000111711	A2436_CDDP	1396.3	-0.232114	0.00677197	0.0408974	GOLT1B	12	21501781	21518408	+	3789	protein_coding	golgi transport 1B [Source:HGNC Symbol;Acc:HGNC:20175]	-
ENSG00000104835	A2437_CDDP	45.3895	0.88426	0.00677696	0.0409058	SARS2	19	38915266	38930896	-	3231	protein_coding	seryl-tRNA synthetase 2, mitochondrial [Source:HGNC Symbol;Acc:HGNC:17697]	-
ENSG00000228242	A2438_CDDP	43.7333	0.869812	0.00679235	0.0409587	AC093495.1	3	14144637	14165978	+	4015	antisense	novel transcript, antisense to XPC	-
ENSG00000138442	A2439_CDDP	1510.57	-0.235626	0.0067929	0.0409587	WDR12	2	202874782	203014798	-	9098	protein_coding	WD repeat domain 12 [Source:HGNC Symbol;Acc:HGNC:14098]	-
ENSG00000185104	A2440_CDDP	1760.18	-0.247342	0.0068005	0.0409751	FAF1	1	50437028	50960263	-	7545	protein_coding	Fas associated factor 1 [Source:HGNC Symbol;Acc:HGNC:3578]	-
ENSG00000074410	A2441_CDDP	2953.29	-0.193148	0.00680282	0.0409751	CA12	15	63321378	63382161	-	7313	protein_coding	carbonic anhydrase 12 [Source:HGNC Symbol;Acc:HGNC:1371]	-
ENSG00000073060	A2442_CDDP	1016.03	0.245314	0.00682114	0.0410579	SCARB1	12	124776856	124882668	-	7741	protein_coding	scavenger receptor class B member 1 [Source:HGNC Symbol;Acc:HGNC:1664]	-
ENSG00000117000	A2443_CDDP	650.56	-0.320969	0.00682532	0.0410579	RLF	1	40161373	40240921	+	6246	protein_coding	rearranged L-myc fusion [Source:HGNC Symbol;Acc:HGNC:10025]	zf-C2H2
ENSG00000171208	A2444_CDDP	2185.66	-0.210486	0.00682736	0.0410579	NETO2	16	47077703	47143997	-	7481	protein_coding	neuropilin and tolloid like 2 [Source:HGNC Symbol;Acc:HGNC:14644]	-
ENSG00000111671	A2445_CDDP	157.5	0.564202	0.00683288	0.0410694	SPSB2	12	6870935	6889358	-	2452	protein_coding	splA/ryanodine receptor domain and SOCS box containing 2 [Source:HGNC Symbol;Acc:HGNC:29522]	-
ENSG00000116478	A2446_CDDP	3088.71	0.191767	0.00684944	0.0411472	HDAC1	1	32292086	32333635	+	3963	protein_coding	histone deacetylase 1 [Source:HGNC Symbol;Acc:HGNC:4852]	-
ENSG00000153107	A2447_CDDP	2530.15	-0.20682	0.00687655	0.0412883	ANAPC1	2	111611639	111884690	-	13987	protein_coding	anaphase promoting complex subunit 1 [Source:HGNC Symbol;Acc:HGNC:19988]	-
ENSG00000170638	A2448_CDDP	1089.54	0.23726	0.00689331	0.0413671	TRABD	22	50185915	50199598	+	3153	protein_coding	TraB domain containing [Source:HGNC Symbol;Acc:HGNC:28805]	-
ENSG00000168137	A2449_CDDP	3093.37	-0.196563	0.00690256	0.0414008	SETD5	3	9397615	9479240	+	10808	protein_coding	SET domain containing 5 [Source:HGNC Symbol;Acc:HGNC:25566]	-
ENSG00000168393	A2450_CDDP	1197.62	0.253726	0.00692499	0.0415135	DTYMK	2	241675742	241686991	-	2451	protein_coding	deoxythymidylate kinase [Source:HGNC Symbol;Acc:HGNC:3061]	-
ENSG00000272695	A2451_CDDP	59.5514	0.782875	0.00697712	0.041804	GAS6-DT	13	113864168	113866833	+	1952	lincRNA	GAS6 divergent transcript [Source:HGNC Symbol;Acc:HGNC:43694]	-
ENSG00000198887	A2452_CDDP	1104.33	-0.251998	0.00698389	0.041804	SMC5	9	70258962	70354888	+	6637	protein_coding	structural maintenance of chromosomes 5 [Source:HGNC Symbol;Acc:HGNC:20465]	-
ENSG00000236698	A2453_CDDP	292.344	-0.532239	0.00698704	0.041804	EIF1AXP1	1	16685621	16686055	-	435	processed_pseudogene	EIF1AX pseudogene 1 [Source:HGNC Symbol;Acc:HGNC:19900]	-
ENSG00000214176	A2454_CDDP	260.536	0.424585	0.00698812	0.041804	PLEKHM1P1	17	64779259	64837154	-	8469	transcribed_unprocessed_pseudogene	pleckstrin homology and RUN domain containing M1 pseudogene 1 [Source:HGNC Symbol;Acc:HGNC:35411]	-
ENSG00000140829	A2455_CDDP	1666.91	0.229109	0.00700214	0.0418659	DHX38	16	72093562	72112912	+	6361	protein_coding	DEAH-box helicase 38 [Source:HGNC Symbol;Acc:HGNC:17211]	-
ENSG00000165934	A2456_CDDP	2446.17	-0.218237	0.00701765	0.0419284	CPSF2	14	92121937	92172145	+	13595	protein_coding	cleavage and polyadenylation specific factor 2 [Source:HGNC Symbol;Acc:HGNC:2325]	-
ENSG00000130202	A2457_CDDP	849.017	0.266267	0.00701996	0.0419284	NECTIN2	19	44846175	44889228	+	3747	protein_coding	nectin cell adhesion molecule 2 [Source:HGNC Symbol;Acc:HGNC:9707]	-
ENSG00000169083	A2458_CDDP	798.316	-0.312495	0.00705868	0.0421376	AR	X	67544032	67730619	+	12775	protein_coding	androgen receptor [Source:HGNC Symbol;Acc:HGNC:644]	ESR-like
ENSG00000099999	A2459_CDDP	187.106	0.504268	0.007091	0.0423084	RNF215	22	30368811	30421771	-	10624	protein_coding	ring finger protein 215 [Source:HGNC Symbol;Acc:HGNC:33434]	-
ENSG00000079387	A2460_CDDP	807.264	-0.276256	0.00710687	0.042335	SENP1	12	48042898	48106308	-	6342	protein_coding	SUMO specific peptidase 1 [Source:HGNC Symbol;Acc:HGNC:17927]	-
ENSG00000044574	A2461_CDDP	15244	-0.158583	0.00710786	0.042335	HSPA5	9	125234853	125241330	-	3908	protein_coding	heat shock protein family A (Hsp70) member 5 [Source:HGNC Symbol;Acc:HGNC:5238]	-
ENSG00000130508	A2462_CDDP	2362.2	0.209587	0.00710801	0.042335	PXDN	2	1631887	1744852	-	11257	protein_coding	peroxidasin [Source:HGNC Symbol;Acc:HGNC:14966]	-
ENSG00000159348	A2463_CDDP	447.931	0.340961	0.00711031	0.042335	CYB5R1	1	202961869	202967280	-	4504	protein_coding	cytochrome b5 reductase 1 [Source:HGNC Symbol;Acc:HGNC:13397]	-
ENSG00000123240	A2464_CDDP	1594.82	0.214242	0.00712843	0.0424105	OPTN	10	13099449	13138308	+	5138	protein_coding	optineurin [Source:HGNC Symbol;Acc:HGNC:17142]	-
ENSG00000169139	A2465_CDDP	904.084	-0.303629	0.00713045	0.0424105	UBE2V2	8	48008400	48064708	+	6606	protein_coding	ubiquitin conjugating enzyme E2 V2 [Source:HGNC Symbol;Acc:HGNC:12495]	-
ENSG00000129932	A2466_CDDP	517.971	0.350541	0.00713663	0.0424251	DOHH	19	3490822	3500940	-	2031	protein_coding	deoxyhypusine hydroxylase [Source:HGNC Symbol;Acc:HGNC:28662]	-
ENSG00000127561	A2467_CDDP	141.346	0.547029	0.00714246	0.0424377	SYNGR3	16	1989660	1994275	+	3420	protein_coding	synaptogyrin 3 [Source:HGNC Symbol;Acc:HGNC:11501]	-
ENSG00000166479	A2468_CDDP	1489.72	-0.232362	0.00714916	0.0424554	TMX3	18	68673688	68715298	-	7637	protein_coding	thioredoxin related transmembrane protein 3 [Source:HGNC Symbol;Acc:HGNC:24718]	-
ENSG00000107341	A2469_CDDP	1718.16	-0.21772	0.00716867	0.0425491	UBE2R2	9	33817567	33920404	+	4075	protein_coding	ubiquitin conjugating enzyme E2 R2 [Source:HGNC Symbol;Acc:HGNC:19907]	-
ENSG00000149554	A2470_CDDP	499.818	-0.355603	0.00717338	0.0425548	CHEK1	11	125625136	125676255	+	6558	protein_coding	checkpoint kinase 1 [Source:HGNC Symbol;Acc:HGNC:1925]	-
ENSG00000143971	A2471_CDDP	451.283	-0.351361	0.0071867	0.042587	ETAA1	2	67397319	67412089	+	7480	protein_coding	ETAA1, ATR kinase activator [Source:HGNC Symbol;Acc:HGNC:24648]	-
ENSG00000119929	A2472_CDDP	1249.37	-0.241274	0.00718842	0.042587	CUTC	10	99702558	99756134	+	1806	protein_coding	cutC copper transporter [Source:HGNC Symbol;Acc:HGNC:24271]	-
ENSG00000197457	A2473_CDDP	445.95	0.345002	0.00719001	0.042587	STMN3	20	63639705	63657682	-	3032	protein_coding	stathmin 3 [Source:HGNC Symbol;Acc:HGNC:15926]	-
ENSG00000140526	A2474_CDDP	3260.41	-0.195372	0.0072004	0.0426264	ABHD2	15	89087459	89202360	+	10345	protein_coding	abhydrolase domain containing 2 [Source:HGNC Symbol;Acc:HGNC:18717]	-
ENSG00000144567	A2475_CDDP	1406.92	0.220813	0.00722107	0.0426903	RETREG2	2	219176225	219185479	+	5689	protein_coding	reticulophagy regulator family member 2 [Source:HGNC Symbol;Acc:HGNC:28450]	-
ENSG00000005882	A2476_CDDP	142.368	0.524095	0.00722265	0.0426903	PDK2	17	50094737	50112152	+	5481	protein_coding	pyruvate dehydrogenase kinase 2 [Source:HGNC Symbol;Acc:HGNC:8810]	-
ENSG00000117682	A2477_CDDP	769.944	0.265164	0.00722338	0.0426903	DHDDS	1	26432282	26471294	+	5596	protein_coding	dehydrodolichyl diphosphate synthase subunit [Source:HGNC Symbol;Acc:HGNC:20603]	-
ENSG00000123066	A2478_CDDP	3059.22	-0.205836	0.00722618	0.0426903	MED13L	12	115953872	116277719	-	37364	protein_coding	mediator complex subunit 13 like [Source:HGNC Symbol;Acc:HGNC:22962]	-
ENSG00000139746	A2479_CDDP	1659.55	-0.216829	0.00724667	0.0427892	RBM26	13	79311824	79406477	-	10122	protein_coding	RNA binding motif protein 26 [Source:HGNC Symbol;Acc:HGNC:20327]	-
ENSG00000156697	A2480_CDDP	1777.17	-0.220671	0.00726866	0.0428904	UTP14A	X	129906121	129929761	+	4087	protein_coding	UTP14A, small subunit processome component [Source:HGNC Symbol;Acc:HGNC:10665]	-
ENSG00000141664	A2481_CDDP	562.306	-0.347223	0.00727415	0.0428904	ZCCHC2	18	62523007	62587709	+	10235	protein_coding	zinc finger CCHC-type containing 2 [Source:HGNC Symbol;Acc:HGNC:22916]	-
ENSG00000109861	A2482_CDDP	5148.93	-0.200465	0.00727511	0.0428904	CTSC	11	88293592	88337787	-	11421	protein_coding	cathepsin C [Source:HGNC Symbol;Acc:HGNC:2528]	-
ENSG00000158301	A2483_CDDP	214.648	0.439808	0.00732053	0.0431359	GPRASP2	X	102712176	102717733	+	3975	protein_coding	G protein-coupled receptor associated sorting protein 2 [Source:HGNC Symbol;Acc:HGNC:25169]	-
ENSG00000005175	A2484_CDDP	1066.87	-0.257121	0.00732805	0.0431579	RPAP3	12	47661249	47706061	-	5381	protein_coding	RNA polymerase II associated protein 3 [Source:HGNC Symbol;Acc:HGNC:26151]	-
ENSG00000141295	A2485_CDDP	625.603	0.306238	0.00734959	0.0432624	SCRN2	17	47837692	47841333	-	3043	protein_coding	secernin 2 [Source:HGNC Symbol;Acc:HGNC:30381]	-
ENSG00000120159	A2486_CDDP	581.883	-0.317129	0.00736367	0.0433229	CAAP1	9	26840685	26892804	-	3161	protein_coding	caspase activity and apoptosis inhibitor 1 [Source:HGNC Symbol;Acc:HGNC:25834]	-
ENSG00000130956	A2487_CDDP	451.9	0.329148	0.00737742	0.0433814	HABP4	9	96450201	96491336	+	4056	protein_coding	hyaluronan binding protein 4 [Source:HGNC Symbol;Acc:HGNC:17062]	-
ENSG00000107863	A2488_CDDP	1951.6	-0.220818	0.00739291	0.04345	ARHGAP21	10	24583609	24723668	-	10937	protein_coding	Rho GTPase activating protein 21 [Source:HGNC Symbol;Acc:HGNC:23725]	-
ENSG00000113070	A2489_CDDP	286.894	0.393922	0.00740185	0.0434802	HBEGF	5	140332843	140346631	-	3018	protein_coding	heparin binding EGF like growth factor [Source:HGNC Symbol;Acc:HGNC:3059]	-
ENSG00000168936	A2490_CDDP	395.754	0.34892	0.00741045	0.0434873	TMEM129	4	1715952	1721358	-	3442	protein_coding	transmembrane protein 129 [Source:HGNC Symbol;Acc:HGNC:25137]	-
ENSG00000110841	A2491_CDDP	1414.37	0.229514	0.00741071	0.0434873	PPFIBP1	12	27523431	27695564	+	11690	protein_coding	PPFIA binding protein 1 [Source:HGNC Symbol;Acc:HGNC:9249]	-
ENSG00000109089	A2492_CDDP	555	0.312622	0.00741458	0.0434877	CDR2L	17	74987632	75005800	+	3536	protein_coding	cerebellar degeneration related protein 2 like [Source:HGNC Symbol;Acc:HGNC:29999]	-
ENSG00000148834	A2493_CDDP	2554.3	0.205647	0.0074197	0.0434953	GSTO1	10	104235356	104267459	+	1691	protein_coding	glutathione S-transferase omega 1 [Source:HGNC Symbol;Acc:HGNC:13312]	-
ENSG00000226964	A2494_CDDP	219.532	0.449981	0.00742388	0.0434975	RHEBP2	10	47706203	47706802	+	600	processed_pseudogene	RHEB pseudogene 2 [Source:HGNC Symbol;Acc:HGNC:44991]	-
ENSG00000138032	A2495_CDDP	437.187	-0.358519	0.00743266	0.0435265	PPM1B	2	44167969	44244384	+	7103	protein_coding	protein phosphatase, Mg2+/Mn2+ dependent 1B [Source:HGNC Symbol;Acc:HGNC:9276]	-
ENSG00000108826	A2496_CDDP	969.848	0.297746	0.00744465	0.0435743	MRPL27	17	50367857	50373214	-	3027	protein_coding	mitochondrial ribosomal protein L27 [Source:HGNC Symbol;Acc:HGNC:14483]	-
ENSG00000105404	A2497_CDDP	120.699	0.639827	0.00745927	0.0436157	RABAC1	19	41956681	41959390	-	1999	protein_coding	Rab acceptor 1 [Source:HGNC Symbol;Acc:HGNC:9794]	-
ENSG00000121680	A2498_CDDP	328.023	0.382375	0.00746047	0.0436157	PEX16	11	45909669	45918812	-	3013	protein_coding	peroxisomal biogenesis factor 16 [Source:HGNC Symbol;Acc:HGNC:8857]	-
ENSG00000078319	A2499_CDDP	247.139	0.419253	0.0074632	0.0436157	PMS2P1	7	100320992	100341908	-	1228	unprocessed_pseudogene	PMS1 homolog 2, mismatch repair system component pseudogene 1 [Source:HGNC Symbol;Acc:HGNC:9123]	-
ENSG00000162734	A2500_CDDP	2415.74	0.218113	0.00747581	0.043667	PEA15	1	160205337	160215376	+	2806	protein_coding	proliferation and apoptosis adaptor protein 15 [Source:HGNC Symbol;Acc:HGNC:8822]	-
ENSG00000070010	A2501_CDDP	1151.39	0.238194	0.00750174	0.043796	UFD1	22	19449910	19479215	-	8736	protein_coding	ubiquitin recognition factor in ER associated degradation 1 [Source:HGNC Symbol;Acc:HGNC:12520]	-
ENSG00000128604	A2502_CDDP	142.949	0.542383	0.00750735	0.0438063	IRF5	7	128937612	128950035	+	4375	protein_coding	interferon regulatory factor 5 [Source:HGNC Symbol;Acc:HGNC:6120]	IRF
ENSG00000024422	A2503_CDDP	2818.68	0.190736	0.00751342	0.0438193	EHD2	19	47713343	47743134	+	3923	protein_coding	EH domain containing 2 [Source:HGNC Symbol;Acc:HGNC:3243]	-
ENSG00000116030	A2504_CDDP	2429.62	-0.223035	0.00753306	0.0439114	SUMO1	2	202206180	202238608	-	2164	protein_coding	small ubiquitin-like modifier 1 [Source:HGNC Symbol;Acc:HGNC:12502]	-
ENSG00000049759	A2505_CDDP	2475.69	0.195595	0.00755272	0.0440035	NEDD4L	18	58044367	58401540	+	17455	protein_coding	neural precursor cell expressed, developmentally down-regulated 4-like, E3 ubiquitin protein ligase [Source:HGNC Symbol;Acc:HGNC:7728]	-
ENSG00000167693	A2506_CDDP	1176.8	0.250975	0.00756731	0.044066	NXN	17	799313	979770	-	5880	protein_coding	nucleoredoxin [Source:HGNC Symbol;Acc:HGNC:18008]	-
ENSG00000036257	A2507_CDDP	1922.91	-0.206209	0.00758146	0.0441047	CUL3	2	224470150	224585397	-	11505	protein_coding	cullin 3 [Source:HGNC Symbol;Acc:HGNC:2553]	-
ENSG00000182473	A2508_CDDP	1243.48	0.254241	0.00758171	0.0441047	EXOC7	17	76081017	76121576	-	10086	protein_coding	exocyst complex component 7 [Source:HGNC Symbol;Acc:HGNC:23214]	-
ENSG00000107140	A2509_CDDP	296.483	0.385747	0.00759122	0.0441243	TESK1	9	35605305	35610041	+	3298	protein_coding	testis associated actin remodelling kinase 1 [Source:HGNC Symbol;Acc:HGNC:11731]	-
ENSG00000164180	A2510_CDDP	409.59	-0.37701	0.00759282	0.0441243	TMEM161B	5	88189633	88269476	-	9598	protein_coding	transmembrane protein 161B [Source:HGNC Symbol;Acc:HGNC:28483]	-
ENSG00000112695	A2511_CDDP	1202.23	0.286041	0.00760185	0.0441543	COX7A2	6	75237675	75250323	-	1922	protein_coding	cytochrome c oxidase subunit 7A2 [Source:HGNC Symbol;Acc:HGNC:2288]	-
ENSG00000162076	A2512_CDDP	224.872	0.446809	0.00760605	0.0441562	FLYWCH2	16	2883186	2899382	+	1365	protein_coding	FLYWCH family member 2 [Source:HGNC Symbol;Acc:HGNC:25178]	-
ENSG00000137409	A2513_CDDP	2094.69	0.198977	0.00762343	0.0442345	MTCH1	6	36968141	36986298	-	3126	protein_coding	mitochondrial carrier 1 [Source:HGNC Symbol;Acc:HGNC:17586]	-
ENSG00000184661	A2514_CDDP	1155.89	-0.251597	0.00762766	0.0442365	CDCA2	8	25458997	25507920	+	3908	protein_coding	cell division cycle associated 2 [Source:HGNC Symbol;Acc:HGNC:14623]	-
ENSG00000131023	A2515_CDDP	776.563	-0.314318	0.00767232	0.0444729	LATS1	6	149658153	149718256	-	8643	protein_coding	large tumor suppressor kinase 1 [Source:HGNC Symbol;Acc:HGNC:6514]	-
ENSG00000058272	A2516_CDDP	1759.94	-0.226638	0.00767855	0.0444864	PPP1R12A	12	79773563	79935460	-	11932	protein_coding	protein phosphatase 1 regulatory subunit 12A [Source:HGNC Symbol;Acc:HGNC:7618]	-
ENSG00000281649	A2517_CDDP	1025.72	-0.267688	0.00768744	0.0444995	EBLN3P	9	37079857	37090507	+	6483	lincRNA	endogenous Bornavirus-like nucleoprotein 3, pseudogene [Source:HGNC Symbol;Acc:HGNC:50682]	-
ENSG00000120053	A2518_CDDP	1795.59	0.205981	0.00769124	0.0444995	GOT1	10	99396870	99431569	-	3369	protein_coding	glutamic-oxaloacetic transaminase 1 [Source:HGNC Symbol;Acc:HGNC:4432]	-
ENSG00000154124	A2519_CDDP	669.499	-0.300231	0.00769253	0.0444995	OTULIN	5	14664664	14699711	+	8614	protein_coding	OTU deubiquitinase with linear linkage specificity [Source:HGNC Symbol;Acc:HGNC:25118]	-
ENSG00000058804	A2520_CDDP	3010.68	-0.204125	0.00769898	0.0445142	NDC1	1	53765460	53838860	-	5135	protein_coding	NDC1 transmembrane nucleoporin [Source:HGNC Symbol;Acc:HGNC:25525]	-
ENSG00000111331	A2521_CDDP	3723.44	0.200898	0.00771926	0.0446089	OAS3	12	112938352	112973249	+	8251	protein_coding	2'-5'-oligoadenylate synthetase 3 [Source:HGNC Symbol;Acc:HGNC:8088]	-
ENSG00000115421	A2522_CDDP	390.49	-0.37978	0.00775332	0.044783	PAPOLG	2	60756230	60802085	+	8501	protein_coding	poly(A) polymerase gamma [Source:HGNC Symbol;Acc:HGNC:14982]	-
ENSG00000119421	A2523_CDDP	801.143	0.334657	0.00777463	0.0448833	NDUFA8	9	122144058	122159819	-	844	protein_coding	NADH:ubiquinone oxidoreductase subunit A8 [Source:HGNC Symbol;Acc:HGNC:7692]	-
ENSG00000074696	A2524_CDDP	2913.71	-0.194928	0.00778511	0.0449211	HACD3	15	65530418	65578352	+	7097	protein_coding	3-hydroxyacyl-CoA dehydratase 3 [Source:HGNC Symbol;Acc:HGNC:24175]	-
ENSG00000152818	A2525_CDDP	2788.77	-0.215769	0.00780775	0.0450289	UTRN	6	144285701	144853034	+	14604	protein_coding	utrophin [Source:HGNC Symbol;Acc:HGNC:12635]	-
ENSG00000196152	A2526_CDDP	141.545	0.523768	0.00781344	0.0450389	ZNF79	9	127424374	127445372	+	2302	protein_coding	zinc finger protein 79 [Source:HGNC Symbol;Acc:HGNC:13153]	zf-C2H2
ENSG00000129219	A2527_CDDP	545.402	0.321721	0.00785917	0.0452576	PLD2	17	4807096	4823434	+	4888	protein_coding	phospholipase D2 [Source:HGNC Symbol;Acc:HGNC:9068]	-
ENSG00000198039	A2528_CDDP	189.263	-0.539198	0.00786099	0.0452576	ZNF273	7	64870172	64930966	+	8652	protein_coding	zinc finger protein 273 [Source:HGNC Symbol;Acc:HGNC:13067]	zf-C2H2
ENSG00000096401	A2529_CDDP	1221.49	-0.24278	0.00786329	0.0452576	CDC5L	6	44387525	44450426	+	6423	protein_coding	cell division cycle 5 like [Source:HGNC Symbol;Acc:HGNC:1743]	MYB
ENSG00000130518	A2530_CDDP	75.685	0.731602	0.00791729	0.0455454	IQCN	19	18257097	18274509	-	9154	protein_coding	IQ motif containing N [Source:HGNC Symbol;Acc:HGNC:29350]	-
ENSG00000109180	A2531_CDDP	1556.34	-0.219899	0.00794211	0.0456651	OCIAD1	4	48805212	48861817	+	4714	protein_coding	OCIA domain containing 1 [Source:HGNC Symbol;Acc:HGNC:16074]	-
ENSG00000157045	A2532_CDDP	279.252	0.388335	0.00796308	0.0457626	NTAN1	16	15037853	15056079	-	3540	protein_coding	N-terminal asparagine amidase [Source:HGNC Symbol;Acc:HGNC:29909]	-
ENSG00000221890	A2533_CDDP	344.984	0.366294	0.00796913	0.0457673	NPTXR	22	38818452	38843982	-	5784	protein_coding	neuronal pentraxin receptor [Source:HGNC Symbol;Acc:HGNC:7954]	-
ENSG00000140961	A2534_CDDP	3325.3	-0.19457	0.00797193	0.0457673	OSGIN1	16	83948282	83966332	+	3460	protein_coding	oxidative stress induced growth inhibitor 1 [Source:HGNC Symbol;Acc:HGNC:30093]	-
ENSG00000117308	A2535_CDDP	929.622	0.273005	0.00798672	0.0458164	GALE	1	23795599	23800804	-	3978	protein_coding	UDP-galactose-4-epimerase [Source:HGNC Symbol;Acc:HGNC:4116]	-
ENSG00000110455	A2536_CDDP	386.818	0.377766	0.00799235	0.0458164	ACCS	11	44065925	44084222	+	5826	protein_coding	1-aminocyclopropane-1-carboxylate synthase homolog (inactive) [Source:HGNC Symbol;Acc:HGNC:23989]	-
ENSG00000113407	A2537_CDDP	4173.52	-0.174307	0.00799255	0.0458164	TARS	5	33440696	33469539	+	5718	protein_coding	threonyl-tRNA synthetase [Source:HGNC Symbol;Acc:HGNC:11572]	-
ENSG00000138834	A2538_CDDP	981.793	0.272453	0.00801221	0.045906	MAPK8IP3	16	1706183	1770317	+	10285	protein_coding	mitogen-activated protein kinase 8 interacting protein 3 [Source:HGNC Symbol;Acc:HGNC:6884]	-
ENSG00000171262	A2539_CDDP	566.044	-0.340792	0.00810599	0.04642	FAM98B	15	38454127	38487710	+	6851	protein_coding	family with sequence similarity 98 member B [Source:HGNC Symbol;Acc:HGNC:26773]	-
ENSG00000130332	A2540_CDDP	1141.25	0.234726	0.00813038	0.0465363	LSM7	19	2321517	2328620	-	1698	protein_coding	LSM7 homolog, U6 small nuclear RNA and mRNA degradation associated [Source:HGNC Symbol;Acc:HGNC:20470]	-
ENSG00000185697	A2541_CDDP	1607.75	0.206544	0.00813801	0.0465376	MYBL1	8	66562175	66614247	-	7239	protein_coding	MYB proto-oncogene like 1 [Source:HGNC Symbol;Acc:HGNC:7547]	MYB
ENSG00000180370	A2542_CDDP	3105.83	-0.195179	0.00813877	0.0465376	PAK2	3	196739857	196832647	+	6270	protein_coding	p21 (RAC1) activated kinase 2 [Source:HGNC Symbol;Acc:HGNC:8591]	-
ENSG00000054967	A2543_CDDP	264.104	0.4272	0.00816349	0.0466556	RELT	11	73376264	73397474	+	6322	protein_coding	RELT, TNF receptor [Source:HGNC Symbol;Acc:HGNC:13764]	-
ENSG00000121749	A2544_CDDP	855.54	-0.275133	0.00827852	0.0472683	TBC1D15	12	71839707	71927248	+	8227	protein_coding	TBC1 domain family member 15 [Source:HGNC Symbol;Acc:HGNC:25694]	-
ENSG00000213398	A2545_CDDP	85.6869	0.649693	0.008279	0.0472683	LCAT	16	67939750	67944131	-	2625	protein_coding	lecithin-cholesterol acyltransferase [Source:HGNC Symbol;Acc:HGNC:6522]	-
ENSG00000106853	A2546_CDDP	11950.2	-0.167117	0.0082854	0.0472812	PTGR1	9	111549722	111599893	-	3760	protein_coding	prostaglandin reductase 1 [Source:HGNC Symbol;Acc:HGNC:18429]	-
ENSG00000079785	A2547_CDDP	4675.15	-0.178386	0.00831363	0.0474185	DDX1	2	15591178	15631111	+	3833	protein_coding	DEAD-box helicase 1 [Source:HGNC Symbol;Acc:HGNC:2734]	-
[truncated: 42 more rows]

## Sheet: Table S6
Table. S6 Significantly differential genes in A549 cells treated with proline compared with the A549 cells (Group 1)
gene_id	A549_PRO	A549	log2FoldChange	pvalue	padj	gene_name	gene_chr	gene_start	gene_end	gene_strand	gene_length	gene_biotype	gene_description	tf_family
ENSG00000106366	13863.4	7205.17	0.944192	2.04097e-61	2.50815e-57	SERPINE1	7	101127089	101139266	+	3190	protein_coding	serpin family E member 1 [Source:HGNC Symbol;Acc:HGNC:8583]	-
ENSG00000108854	6066.41	3549.03	0.773164	1.88275e-32	1.15685e-28	SMURF2	17	64542295	64662068	-	6961	protein_coding	SMAD specific E3 ubiquitin protein ligase 2 [Source:HGNC Symbol;Acc:HGNC:16809]	-
ENSG00000159399	2703.12	1484.52	0.864764	4.95215e-31	2.02856e-27	HK2	2	74833981	74893359	+	6064	protein_coding	hexokinase 2 [Source:HGNC Symbol;Acc:HGNC:4923]	-
ENSG00000099194	14791.2	22954.4	-0.633977	1.57998e-27	4.85409e-24	SCD	10	100347124	100364834	+	5362	protein_coding	stearoyl-CoA desaturase [Source:HGNC Symbol;Acc:HGNC:10571]	-
ENSG00000196878	2385.62	1300.97	0.874943	1.63245e-26	4.01223e-23	LAMB3	1	209614870	209652466	-	4688	protein_coding	laminin subunit beta 3 [Source:HGNC Symbol;Acc:HGNC:6490]	-
ENSG00000137801	1586.1	2843.45	-0.842801	1.18961e-25	2.43652e-22	THBS1	15	39581079	39599466	+	9158	protein_coding	thrombospondin 1 [Source:HGNC Symbol;Acc:HGNC:11785]	-
ENSG00000049759	3898.79	2364.99	0.721361	3.31492e-24	5.81957e-21	NEDD4L	18	58044367	58401540	+	17455	protein_coding	neural precursor cell expressed, developmentally down-regulated 4-like, E3 ubiquitin protein ligase [Source:HGNC Symbol;Acc:HGNC:7728]	-
ENSG00000197903	142.751	429.968	-1.58867	2.0661e-23	3.14312e-20	HIST1H2BK	6	27146418	27146798	-	381	protein_coding	histone cluster 1 H2B family member k [Source:HGNC Symbol;Acc:HGNC:13954]	-
ENSG00000118263	770.64	335.141	1.20083	2.3019e-23	3.14312e-20	KLF7	2	207074137	207167267	-	9262	protein_coding	Kruppel like factor 7 [Source:HGNC Symbol;Acc:HGNC:6350]	zf-C2H2
ENSG00000106105	7047.68	4601.4	0.615127	5.1691e-23	6.35231e-20	GARS	7	30594681	30634033	+	4152	protein_coding	glycyl-tRNA synthetase [Source:HGNC Symbol;Acc:HGNC:4162]	-
ENSG00000141753	12795.2	19636.8	-0.617826	8.85681e-23	9.89466e-20	IGFBP4	17	40443461	40457731	+	2200	protein_coding	insulin like growth factor binding protein 4 [Source:HGNC Symbol;Acc:HGNC:5473]	-
ENSG00000115758	7594.98	4734.94	0.681866	1.82998e-22	1.87405e-19	ODC1	2	10439968	10448504	-	2968	protein_coding	ornithine decarboxylase 1 [Source:HGNC Symbol;Acc:HGNC:8109]	-
ENSG00000186480	2297.28	3767.94	-0.713414	2.39602e-22	2.26498e-19	INSIG1	7	155297776	155310235	+	3650	protein_coding	insulin induced gene 1 [Source:HGNC Symbol;Acc:HGNC:6083]	-
ENSG00000135069	11539	7626.81	0.597341	4.05055e-22	3.55552e-19	PSAT1	9	78297143	78330093	+	2188	protein_coding	phosphoserine aminotransferase 1 [Source:HGNC Symbol;Acc:HGNC:19129]	-
ENSG00000117143	3229.32	1747.92	0.88614	4.57854e-22	3.75105e-19	UAP1	1	162561506	162599842	+	3437	protein_coding	UDP-N-acetylglucosamine pyrophosphorylase 1 [Source:HGNC Symbol;Acc:HGNC:12457]	-
ENSG00000147852	1089.33	552.574	0.978838	6.74654e-22	5.18177e-19	VLDLR	9	2621834	2660053	+	9339	protein_coding	very low density lipoprotein receptor [Source:HGNC Symbol;Acc:HGNC:12698]	-
ENSG00000118515	1579.71	869.375	0.861517	1.53282e-21	1.10805e-18	SGK1	6	134169246	134318112	-	9992	protein_coding	serum/glucocorticoid regulated kinase 1 [Source:HGNC Symbol;Acc:HGNC:10810]	-
ENSG00000146674	828.558	367.432	1.17268	2.80425e-21	1.91453e-18	IGFBP3	7	45912245	45921874	-	4571	protein_coding	insulin like growth factor binding protein 3 [Source:HGNC Symbol;Acc:HGNC:5472]	-
ENSG00000108602	1674.95	2800.91	-0.741345	1.06723e-20	6.9027e-18	ALDH3A1	17	19737984	19748943	-	3918	protein_coding	aldehyde dehydrogenase 3 family member A1 [Source:HGNC Symbol;Acc:HGNC:405]	-
ENSG00000137491	1036.51	1761.04	-0.764907	5.71492e-20	3.51154e-17	SLCO2B1	11	75100563	75206549	+	10351	protein_coding	solute carrier organic anion transporter family member 2B1 [Source:HGNC Symbol;Acc:HGNC:10962]	-
ENSG00000135842	1876.6	1111.38	0.756159	1.30965e-19	7.66394e-17	FAM129A	1	184790724	184974550	-	8372	protein_coding	family with sequence similarity 129 member A [Source:HGNC Symbol;Acc:HGNC:16784]	-
ENSG00000136068	20127.4	13298.9	0.597881	3.0951e-19	1.72889e-16	FLNB	3	58008400	58172251	+	13952	protein_coding	filamin B [Source:HGNC Symbol;Acc:HGNC:3755]	-
ENSG00000074181	1019.3	1794.49	-0.817132	5.2035e-19	2.78025e-16	NOTCH3	19	15159038	15200981	-	9394	protein_coding	notch 3 [Source:HGNC Symbol;Acc:HGNC:7883]	-
ENSG00000152256	796.132	351.865	1.17684	7.40334e-19	3.79082e-16	PDK1	2	172555373	172608669	+	14883	protein_coding	pyruvate dehydrogenase kinase 1 [Source:HGNC Symbol;Acc:HGNC:8809]	-
ENSG00000125148	14316.5	8496.94	0.752665	2.05413e-18	1.00973e-15	MT2A	16	56608199	56609497	+	1299	protein_coding	metallothionein 2A [Source:HGNC Symbol;Acc:HGNC:7406]	-
ENSG00000146592	457.158	151.595	1.592	3.24621e-18	1.49347e-15	CREB5	7	28299321	28825894	+	11674	protein_coding	cAMP responsive element binding protein 5 [Source:HGNC Symbol;Acc:HGNC:16844]	TF_bZIP
ENSG00000149948	6213.72	4225.48	0.556207	3.28128e-18	1.49347e-15	HMGA2	12	65824131	65966295	+	15403	protein_coding	high mobility group AT-hook 2 [Source:HGNC Symbol;Acc:HGNC:5009]	HMGI/HMGY
ENSG00000151835	5674.38	3792.39	0.581002	1.18846e-17	5.21608e-15	SACS	13	23328826	23433740	-	15918	protein_coding	sacsin molecular chaperone [Source:HGNC Symbol;Acc:HGNC:10519]	-
ENSG00000067798	3030.87	1931.67	0.649764	1.40222e-17	5.94204e-15	NAV3	12	77324641	78213008	+	13265	protein_coding	neuron navigator 3 [Source:HGNC Symbol;Acc:HGNC:15998]	-
ENSG00000100219	1649.72	972.222	0.76259	2.21013e-17	9.05343e-15	XBP1	22	28794555	28800597	-	3028	protein_coding	X-box binding protein 1 [Source:HGNC Symbol;Acc:HGNC:12801]	TF_bZIP
ENSG00000161513	539.442	1009.76	-0.902972	3.27862e-17	1.29971e-14	FDXR	17	74862497	74873031	-	3599	protein_coding	ferredoxin reductase [Source:HGNC Symbol;Acc:HGNC:3642]	-
ENSG00000166923	2677.02	4109.05	-0.618623	3.8784e-17	1.48943e-14	GREM1	15	32717974	32745107	+	14606	protein_coding	gremlin 1, DAN family BMP antagonist [Source:HGNC Symbol;Acc:HGNC:2001]	-
ENSG00000115419	5334.6	3465.03	0.622055	1.30057e-16	4.84326e-14	GLS	2	190880827	190965552	+	9827	protein_coding	glutaminase [Source:HGNC Symbol;Acc:HGNC:4331]	-
ENSG00000135269	3165.15	2069.32	0.612614	2.12212e-16	7.67023e-14	TES	7	116210493	116258783	+	4280	protein_coding	testin LIM domain protein [Source:HGNC Symbol;Acc:HGNC:14620]	-
ENSG00000069869	8412.65	5784.94	0.540039	2.78565e-16	9.78081e-14	NEDD4	15	55826922	55993746	-	9122	protein_coding	neural precursor cell expressed, developmentally down-regulated 4, E3 ubiquitin protein ligase [Source:HGNC Symbol;Acc:HGNC:7727]	-
ENSG00000065911	7063.53	5030.85	0.489649	3.80871e-16	1.30015e-13	MTHFD2	2	74198562	74217565	+	4870	protein_coding	methylenetetrahydrofolate dehydrogenase (NADP+ dependent) 2, methenyltetrahydrofolate cyclohydrolase [Source:HGNC Symbol;Acc:HGNC:7434]	-
ENSG00000057019	25775.1	18934.6	0.444911	5.21029e-16	1.73052e-13	DCBLD2	3	98795941	98901689	-	11274	protein_coding	discoidin, CUB and LCCL domain containing 2 [Source:HGNC Symbol;Acc:HGNC:24627]	-
ENSG00000163931	19327.8	26961	-0.480098	6.04636e-16	1.95536e-13	TKT	3	53224707	53256052	-	9507	protein_coding	transketolase [Source:HGNC Symbol;Acc:HGNC:11834]	-
ENSG00000169715	1789	1070.99	0.739894	6.42314e-16	2.02395e-13	MT1E	16	56625475	56627112	+	1052	protein_coding	metallothionein 1E [Source:HGNC Symbol;Acc:HGNC:7397]	-
ENSG00000274012	196.114	3052.03	-3.9593	7.45674e-16	2.27623e-13	RN7SL2	14	49862550	49862849	-	300	misc_RNA	RNA, 7SL, cytoplasmic 2 [Source:HGNC Symbol;Acc:HGNC:23134]	-
ENSG00000123080	695.935	1179.69	-0.761653	7.59421e-16	2.27623e-13	CDKN2C	1	50960745	50974633	+	3318	protein_coding	cyclin dependent kinase inhibitor 2C [Source:HGNC Symbol;Acc:HGNC:1789]	-
ENSG00000140105	3530.21	2374.85	0.572174	8.11562e-16	2.37459e-13	WARS	14	100333788	100376805	-	6358	protein_coding	tryptophanyl-tRNA synthetase [Source:HGNC Symbol;Acc:HGNC:12729]	-
ENSG00000169504	6116.54	4197.98	0.542711	8.42453e-16	2.40765e-13	CLIC4	1	24745357	24844324	+	4495	protein_coding	chloride intracellular channel 4 [Source:HGNC Symbol;Acc:HGNC:13518]	-
ENSG00000167680	698.29	1233.59	-0.819162	1.68507e-15	4.70633e-13	SEMA6B	19	4542593	4559808	-	4412	protein_coding	semaphorin 6B [Source:HGNC Symbol;Acc:HGNC:10739]	-
ENSG00000124882	3550.29	2402.57	0.562982	2.35907e-15	6.44236e-13	EREG	4	74365143	74388751	+	5717	protein_coding	epiregulin [Source:HGNC Symbol;Acc:HGNC:3443]	-
ENSG00000131389	7525.55	10556.9	-0.48819	3.02671e-15	8.08593e-13	SLC6A6	3	14402576	14489349	+	8254	protein_coding	solute carrier family 6 member 6 [Source:HGNC Symbol;Acc:HGNC:11052]	-
ENSG00000125356	703.504	1281.29	-0.863114	4.79369e-15	1.2534e-12	NDUFA1	X	119871487	119876662	+	766	protein_coding	NADH:ubiquinone oxidoreductase subunit A1 [Source:HGNC Symbol;Acc:HGNC:7683]	-
ENSG00000176171	3015.11	1936.28	0.638841	5.61486e-15	1.43752e-12	BNIP3	10	131966455	131982013	-	5325	protein_coding	BCL2 interacting protein 3 [Source:HGNC Symbol;Acc:HGNC:1084]	-
ENSG00000166681	935.625	1581.7	-0.756049	1.05822e-14	2.65396e-12	BEX3	X	103376340	103378077	+	1080	protein_coding	brain expressed X-linked 3 [Source:HGNC Symbol;Acc:HGNC:13388]	-
ENSG00000110880	11390.7	8339.03	0.44988	3.92994e-14	9.49659e-12	CORO1C	12	108645109	108731596	-	6532	protein_coding	coronin 1C [Source:HGNC Symbol;Acc:HGNC:2254]	-
ENSG00000130513	585.031	1098.66	-0.906741	3.94113e-14	9.49659e-12	GDF15	19	18374731	18389176	+	2087	protein_coding	growth differentiation factor 15 [Source:HGNC Symbol;Acc:HGNC:30142]	-
ENSG00000011028	517.797	903.522	-0.803751	5.42068e-14	1.28105e-11	MRC2	17	62627401	62693597	+	6860	protein_coding	mannose receptor C type 2 [Source:HGNC Symbol;Acc:HGNC:16875]	-
ENSG00000185650	5273.68	3773.62	0.482653	6.27699e-14	1.45543e-11	ZFP36L1	14	68787660	68796253	-	5160	protein_coding	ZFP36 ring finger protein like 1 [Source:HGNC Symbol;Acc:HGNC:1107]	Others
ENSG00000106211	2508.05	3799.78	-0.598513	9.69759e-14	2.20692e-11	HSPB1	7	76302544	76304295	+	1634	protein_coding	heat shock protein family B (small) member 1 [Source:HGNC Symbol;Acc:HGNC:5246]	-
ENSG00000136628	12207.1	8780.31	0.475257	1.12957e-13	2.52388e-11	EPRS	1	219968601	220046658	-	5450	protein_coding	glutamyl-prolyl-tRNA synthetase [Source:HGNC Symbol;Acc:HGNC:3418]	-
ENSG00000026025	17913.5	12908.1	0.472684	1.29478e-13	2.84135e-11	VIM	10	17228259	17237593	+	5158	protein_coding	vimentin [Source:HGNC Symbol;Acc:HGNC:12692]	-
ENSG00000184371	2610.22	3712.74	-0.508588	1.78027e-13	3.83819e-11	CSF1	1	109910242	109930992	+	5418	protein_coding	colony stimulating factor 1 [Source:HGNC Symbol;Acc:HGNC:2432]	-
ENSG00000167553	11773.2	8654.89	0.444006	1.87775e-13	3.97857e-11	TUBA1C	12	49188736	49274603	+	4631	protein_coding	tubulin alpha 1c [Source:HGNC Symbol;Acc:HGNC:20768]	-
ENSG00000152952	22850	15883.3	0.524551	2.73802e-13	5.70296e-11	PLOD2	3	146069440	146163653	-	7646	protein_coding	procollagen-lysine,2-oxoglutarate 5-dioxygenase 2 [Source:HGNC Symbol;Acc:HGNC:9082]	-
ENSG00000101782	1454.83	924.729	0.653521	2.92031e-13	5.98128e-11	RIOK3	18	23452823	23486603	+	5320	protein_coding	RIO kinase 3 [Source:HGNC Symbol;Acc:HGNC:11451]	-
ENSG00000104765	2146.75	1378.5	0.638413	3.79936e-13	7.65415e-11	BNIP3L	8	26382898	26505636	+	4307	protein_coding	BCL2 interacting protein 3 like [Source:HGNC Symbol;Acc:HGNC:1085]	-
ENSG00000174307	793.195	1438.28	-0.856261	4.631e-13	9.1791e-11	PHLDA3	1	201464383	201469237	-	3138	protein_coding	pleckstrin homology like domain family A member 3 [Source:HGNC Symbol;Acc:HGNC:8934]	-
ENSG00000278771	13.4107	123.374	-3.18989	5.97694e-13	1.16588e-10	RN7SL3	14	49853616	49853914	-	299	misc_RNA	RNA, 7SL, cytoplasmic 3 [Source:HGNC Symbol;Acc:HGNC:23135]	-
ENSG00000026508	13678.2	10315.3	0.407097	7.38741e-13	1.4185e-10	CD44	11	35138870	35232402	+	10004	protein_coding	CD44 molecule (Indian blood group) [Source:HGNC Symbol;Acc:HGNC:1681]	-
ENSG00000124942	84037.3	62215.5	0.433726	9.0073e-13	1.70293e-10	AHNAK	11	62433542	62556235	-	19465	protein_coding	AHNAK nucleoprotein [Source:HGNC Symbol;Acc:HGNC:347]	-
ENSG00000165732	15654.5	11312.9	0.468475	1.23532e-12	2.30013e-10	DDX21	10	68956128	68985073	+	5020	protein_coding	DExD-box helicase 21 [Source:HGNC Symbol;Acc:HGNC:2744]	-
ENSG00000145592	4563.46	6832.43	-0.582021	1.77811e-12	3.26138e-10	RPL37	5	40825262	40835335	-	8153	protein_coding	ribosomal protein L37 [Source:HGNC Symbol;Acc:HGNC:10347]	-
ENSG00000067082	3836.41	2757.58	0.476508	2.33247e-12	4.21525e-10	KLF6	10	3775996	3785281	-	6139	protein_coding	Kruppel like factor 6 [Source:HGNC Symbol;Acc:HGNC:2235]	zf-C2H2
ENSG00000157557	2059.74	1387.24	0.570456	3.2688e-12	5.82178e-10	ETS2	21	38805307	38824955	+	4595	protein_coding	ETS proto-oncogene 2, transcription factor [Source:HGNC Symbol;Acc:HGNC:3489]	ETS
ENSG00000070756	22384.3	16885.2	0.406662	3.32384e-12	5.83524e-10	PABPC1	8	100685816	100722809	-	4752	protein_coding	poly(A) binding protein cytoplasmic 1 [Source:HGNC Symbol;Acc:HGNC:8554]	-
ENSG00000260260	109.171	269.553	-1.30398	3.4198e-12	5.91915e-10	SNHG19	16	2154797	2155358	-	342	lincRNA	small nucleolar RNA host gene 19 [Source:HGNC Symbol;Acc:HGNC:49574]	-
ENSG00000187098	1335.72	826.924	0.690885	3.8938e-12	6.64596e-10	MITF	3	69739435	69968337	+	7181	protein_coding	melanogenesis associated transcription factor [Source:HGNC Symbol;Acc:HGNC:7105]	bHLH
ENSG00000130164	3551.38	4919.82	-0.469952	4.89599e-12	8.24204e-10	LDLR	19	11089362	11133816	+	7718	protein_coding	low density lipoprotein receptor [Source:HGNC Symbol;Acc:HGNC:6547]	-
ENSG00000169047	1818	2658.11	-0.547191	6.17499e-12	1.02547e-09	IRS1	2	226731317	226799759	-	9953	protein_coding	insulin receptor substrate 1 [Source:HGNC Symbol;Acc:HGNC:6125]	-
ENSG00000129354	635.601	1187.87	-0.899852	6.90307e-12	1.13109e-09	AP1M2	19	10572671	10587315	-	2214	protein_coding	adaptor related protein complex 1 subunit mu 2 [Source:HGNC Symbol;Acc:HGNC:558]	-
ENSG00000100889	822.84	458.999	0.843655	7.76792e-12	1.25605e-09	PCK2	14	24094053	24110598	+	4189	protein_coding	phosphoenolpyruvate carboxykinase 2, mitochondrial [Source:HGNC Symbol;Acc:HGNC:8725]	-
ENSG00000170412	186.028	384.847	-1.04739	1.08139e-11	1.72587e-09	GPRC5C	17	74424851	74451653	+	8005	protein_coding	G protein-coupled receptor class C group 5 member C [Source:HGNC Symbol;Acc:HGNC:13309]	-
ENSG00000155368	1463.27	2306.02	-0.654904	1.09928e-11	1.73194e-09	DBI	2	119366921	119372560	+	2509	protein_coding	diazepam binding inhibitor, acyl-CoA binding protein [Source:HGNC Symbol;Acc:HGNC:2690]	-
[truncated: 2,333 more rows]

## Sheet: Table S7
Table. S7 Significantly differential genes in A549/CDDP cells treated with proline compared with the A549/CDDP cells (Group 2)
[truncated: 2,298 more rows]

## Sheet: Table S8
Table. S8 Significantly differential genes in A549 cells treated with proline and cisplatin compared with the A549 cells treated with cisplatin alone (Group 3)
[truncated: 924 more rows]

[truncated: 1 more sheets: Table S9]
